# Supplementary material for: The Bloom syndrome complex senses RPA-coated single-stranded DNA to restart stalled replication forks
Source: Nat Commun. 2021 Jan 26;12:585. doi: 10.1038/s41467-020-20818-5 (PMC7838300; doi:10.1038/s41467-020-20818-5)
Supplement: Supplementary file 4 — Supplementary Data 1-9 [file 41467_2020_20818_MOESM4_ESM.xlsx]

## Sheet: SD 1 - Motif 1
User	bmk
Search title	RK QE591_MSQ498repeat_AndrewBlackford_20160112_1_160305151251.mgf
MS data file	E:\mgf_Orbi\QE591_MSQ498repeat_AndrewBlackford_20160112_1_160305151251.mgf
Database	UPR_HomoSapiens 20141015
Timestamp	6 Mar 2016 at 10:00:20 GMT
Type of search	MS/MS Ion Search
Enzyme	Trypsin
Fixed modifications	Carbamidomethyl (C)
Variable modifications	Deamidated (N),Oxidation (M)
Mass values	Monoisotopic
Protein mass	Unrestricted
Peptide mass tolerance	10 ppm
Fragment mass tolerance	0.05 Da
Max missed cleavages	1
Instrument type	Q-Exactive
Number of queries	15883
Significance threshold p<	0.004801
Max. number of families	AUTO
Ions score or expect cut-off	20
Preferred taxonomy	All entries
Show Percolator scores?	no
Filters:	NOT(Description CONTAINS "keratin")
Family	Member	Database	Accession	Score	Mass	Num. of matches	Num. of significant matches	Num. of sequences	Num. of significant sequences	emPAI	Description
14	1	UPR_HomoSapiens	sp|P35244|RFA3_HUMAN	1245	13674	53	51	9	9	163.87	Replication protein A 14 kDa subunit OS=Homo sapiens GN=RPA3 PE=1 SV=1
1	1	UPR_HomoSapiens	sp|P27694|RFA1_HUMAN	10496	68723	437	397	47	42	37.3	Replication protein A 70 kDa DNA-binding subunit OS=Homo sapiens GN=RPA1 PE=1 SV=2
5	1	UPR_HomoSapiens	sp|P15927-2|RFA2_HUMAN	2989	30251	151	138	15	14	21.25	Isoform 2 of Replication protein A 32 kDa subunit OS=Homo sapiens GN=RPA2
9	1	UPR_HomoSapiens	sp|Q96HS1|PGAM5_HUMAN	2229	32213	163	108	21	18	17.58	Serine/threonine-protein phosphatase PGAM5, mitochondrial OS=Homo sapiens GN=PGAM5 PE=1 SV=2
223	1	UPR_HomoSapiens	tr|A0A075B6Z2|A0A075B6Z2_HUMAN	37	2220	19	2	1	1	5.64	Protein TRAJ56 (Fragment) OS=Homo sapiens GN=TRAJ56 PE=4 SV=1
25	1	UPR_HomoSapiens	tr|U3KQK0|U3KQK0_HUMAN	458	18792	26	24	6	5	4.72	Histone H2B OS=Homo sapiens GN=HIST1H2BN PE=1 SV=1
15	1	UPR_HomoSapiens	sp|Q04837|SSBP_HUMAN	1098	17249	66	47	7	6	4.09	Single-stranded DNA-binding protein, mitochondrial OS=Homo sapiens GN=SSBP1 PE=1 SV=1
10	1	UPR_HomoSapiens	sp|P43351|RAD52_HUMAN	1879	46596	93	69	15	13	4.05	DNA repair protein RAD52 homolog OS=Homo sapiens GN=RAD52 PE=1 SV=1
6	1	UPR_HomoSapiens	sp|Q14145|KEAP1_HUMAN	2972	71160	166	129	20	18	3.61	Kelch-like ECH-associated protein 1 OS=Homo sapiens GN=KEAP1 PE=1 SV=2
41	1	UPR_HomoSapiens	sp|Q71DI3|H32_HUMAN	170	15436	10	7	5	4	3.52	Histone H3.2 OS=Homo sapiens GN=HIST2H3A PE=1 SV=3
22	1	UPR_HomoSapiens	sp|Q16698-2|DECR_HUMAN	520	35200	42	25	12	9	2.81	Isoform 2 of 2,4-dienoyl-CoA reductase, mitochondrial OS=Homo sapiens GN=DECR1
29	2	UPR_HomoSapiens	sp|Q16777|H2A2C_HUMAN	301	13980	12	11	4	4	2.78	Histone H2A type 2-C OS=Homo sapiens GN=HIST2H2AC PE=1 SV=4
29	1	UPR_HomoSapiens	sp|P0C0S8|H2A1_HUMAN	319	14083	12	11	4	4	2.74	Histone H2A type 1 OS=Homo sapiens GN=HIST1H2AG PE=1 SV=2
18	1	UPR_HomoSapiens	tr|Q5JP53|Q5JP53_HUMAN	812	48135	53	43	13	12	2.57	Tubulin beta chain OS=Homo sapiens GN=TUBB PE=1 SV=1
28	1	UPR_HomoSapiens	sp|P62805|H4_HUMAN	329	11360	17	15	4	3	2.41	Histone H4 OS=Homo sapiens GN=HIST1H4A PE=1 SV=2
2	1	UPR_HomoSapiens	sp|P54132|BLM_HUMAN	3796	160611	215	172	41	37	2.35	Bloom syndrome protein OS=Homo sapiens GN=BLM PE=1 SV=1
41	2	UPR_HomoSapiens	sp|P84243|H33_HUMAN	109	15376	9	6	5	4	2.35	Histone H3.3 OS=Homo sapiens GN=H3F3A PE=1 SV=2
37	1	UPR_HomoSapiens	sp|Q9BTP7|FAP24_HUMAN	211	24053	30	20	5	5	2.22	Fanconi anemia-associated protein of 24 kDa OS=Homo sapiens GN=FAAP24 PE=1 SV=2
30	1	UPR_HomoSapiens	sp|Q8N2Z9|CENPS_HUMAN	317	16054	21	14	5	4	2.19	Centromere protein S OS=Homo sapiens GN=APITD1 PE=1 SV=1
257	1	UPR_HomoSapiens	tr|C9J3N8|C9J3N8_HUMAN	29	3886	1	1	1	1	2.12	Heat shock protein beta-1 OS=Homo sapiens GN=HSPB1 PE=1 SV=1
12	1	UPR_HomoSapiens	sp|Q9H9A7|RMI1_HUMAN	1622	70671	68	54	16	15	2.12	RecQ-mediated genome instability protein 1 OS=Homo sapiens GN=RMI1 PE=1 SV=3
11	1	UPR_HomoSapiens	sp|Q13472-2|TOP3A_HUMAN	1655	111210	101	83	23	22	1.9	Isoform Short of DNA topoisomerase 3-alpha OS=Homo sapiens GN=TOP3A
18	2	UPR_HomoSapiens	sp|P68371|TBB4B_HUMAN	513	50255	41	36	11	10	1.81	Tubulin beta-4B chain OS=Homo sapiens GN=TUBB4B PE=1 SV=1
242	1	UPR_HomoSapiens	tr|C9JAJ9|C9JAJ9_HUMAN	34	4531	2	1	1	1	1.67	Histone-binding protein RBBP7 (Fragment) OS=Homo sapiens GN=RBBP7 PE=1 SV=1
196	1	UPR_HomoSapiens	tr|M0QX53|M0QX53_HUMAN	41	4648	1	1	1	1	1.61	Prostate tumor-overexpressed gene 1 protein (Fragment) OS=Homo sapiens GN=PTOV1 PE=4 SV=1
89	1	UPR_HomoSapiens	sp|P62829|RL23_HUMAN	79	14970	6	5	3	3	1.54	60S ribosomal protein L23 OS=Homo sapiens GN=RPL23 PE=1 SV=1
24	1	UPR_HomoSapiens	sp|P68363|TBA1B_HUMAN	479	50804	27	22	12	10	1.53	Tubulin alpha-1B chain OS=Homo sapiens GN=TUBA1B PE=1 SV=1
26	1	UPR_HomoSapiens	sp|Q96E14|RMI2_HUMAN	368	16026	26	20	5	3	1.4	RecQ-mediated genome instability protein 2 OS=Homo sapiens GN=RMI2 PE=1 SV=2
4	1	UPR_HomoSapiens	sp|Q13085-2|ACACA_HUMAN	3216	261231	204	152	62	46	1.39	Isoform 2 of Acetyl-CoA carboxylase 1 OS=Homo sapiens GN=ACACA
137	1	UPR_HomoSapiens	tr|H3BU09|H3BU09_HUMAN	57	10964	2	2	2	2	1.32	E3 ubiquitin-protein ligase SIAH1 (Fragment) OS=Homo sapiens GN=SIAH1 PE=1 SV=1
42	1	UPR_HomoSapiens	sp|Q9H4P4-2|RNF41_HUMAN	166	28403	16	11	5	5	1.29	Isoform 2 of E3 ubiquitin-protein ligase NRDP1 OS=Homo sapiens GN=RNF41
38	1	UPR_HomoSapiens	sp|P83731|RL24_HUMAN	203	17882	7	6	3	3	1.19	60S ribosomal protein L24 OS=Homo sapiens GN=RPL24 PE=1 SV=1
244	1	UPR_HomoSapiens	tr|F8WB72|F8WB72_HUMAN	34	6813	1	1	1	1	0.96	60S ribosomal protein L35a OS=Homo sapiens GN=RPL35A PE=1 SV=1
130	1	UPR_HomoSapiens	tr|D6RA73|D6RA73_HUMAN	60	6805	1	1	1	1	0.96	Stress-70 protein, mitochondrial (Fragment) OS=Homo sapiens GN=HSPA9 PE=1 SV=1
63	1	UPR_HomoSapiens	tr|G3V251|G3V251_HUMAN	110	14086	3	3	2	2	0.93	Heterogeneous nuclear ribonucleoproteins C1/C2 (Fragment) OS=Homo sapiens GN=HNRNPC PE=1 SV=1
13	1	UPR_HomoSapiens	sp|Q9Y4B5|MTCL1_HUMAN	1451	210652	102	77	38	28	0.92	Microtubule cross-linking factor 1 OS=Homo sapiens GN=MTCL1 PE=1 SV=5
243	1	UPR_HomoSapiens	tr|I3L2J1|I3L2J1_HUMAN	34	7039	2	1	2	1	0.92	Mediator of RNA polymerase II transcription subunit 31 OS=Homo sapiens GN=MED31 PE=1 SV=1
19	1	UPR_HomoSapiens	sp|Q8N8K9-3|K1958_HUMAN	697	83730	67	40	11	9	0.86	Isoform 3 of Uncharacterized protein KIAA1958 OS=Homo sapiens GN=KIAA1958
21	1	UPR_HomoSapiens	sp|O15287|FANCG_HUMAN	570	69423	28	21	11	9	0.85	Fanconi anemia group G protein OS=Homo sapiens GN=FANCG PE=1 SV=1
189	1	UPR_HomoSapiens	tr|J3KRJ2|J3KRJ2_HUMAN	43	7671	3	1	3	1	0.82	Aurora kinase B (Fragment) OS=Homo sapiens GN=AURKB PE=1 SV=2
239	1	UPR_HomoSapiens	tr|C9J4Z3|C9J4Z3_HUMAN	34	7847	10	4	2	1	0.79	60S ribosomal protein L37a OS=Homo sapiens GN=RPL37A PE=1 SV=1
24	2	UPR_HomoSapiens	sp|P68366-2|TBA4A_HUMAN	197	48982	15	12	8	6	0.78	Isoform 2 of Tubulin alpha-4A chain OS=Homo sapiens GN=TUBA4A
52	1	UPR_HomoSapiens	sp|Q9NPI8|FANCF_HUMAN	134	42456	12	10	6	5	0.74	Fanconi anemia group F protein OS=Homo sapiens GN=FANCF PE=1 SV=1
148	1	UPR_HomoSapiens	tr|J3QR01|J3QR01_HUMAN	53	8272	1	1	1	1	0.73	Centromere protein X (Fragment) OS=Homo sapiens GN=STRA13 PE=4 SV=1
65	1	UPR_HomoSapiens	sp|P63173|RL38_HUMAN	103	8270	6	6	1	1	0.73	60S ribosomal protein L38 OS=Homo sapiens GN=RPL38 PE=1 SV=2
87	1	UPR_HomoSapiens	tr|I3L245|I3L245_HUMAN	81	16968	3	2	2	2	0.73	Nuclear pore complex protein Nup88 (Fragment) OS=Homo sapiens GN=NUP88 PE=1 SV=1
33	1	UPR_HomoSapiens	sp|P11142-2|HSP7C_HUMAN	235	53598	27	16	7	6	0.7	Isoform 2 of Heat shock cognate 71 kDa protein OS=Homo sapiens GN=HSPA8
16	1	UPR_HomoSapiens	sp|P39880-3|CUX1_HUMAN	921	165986	44	37	20	17	0.62	Isoform 3 of Homeobox protein cut-like 1 OS=Homo sapiens GN=CUX1
139	1	UPR_HomoSapiens	tr|F5GZD9|F5GZD9_HUMAN	57	19587	2	2	2	2	0.61	Parathyroid hormone-related protein (Fragment) OS=Homo sapiens GN=PTHLH PE=4 SV=1
92	1	UPR_HomoSapiens	sp|P62701|RS4X_HUMAN	77	29807	8	6	4	3	0.6	40S ribosomal protein S4, X isoform OS=Homo sapiens GN=RPS4X PE=1 SV=2
215	1	UPR_HomoSapiens	tr|H3BPJ6|H3BPJ6_HUMAN	38	10043	1	1	1	1	0.59	Zinc finger protein 276 (Fragment) OS=Homo sapiens GN=ZNF276 PE=4 SV=1
43	1	UPR_HomoSapiens	sp|P13010|XRCC5_HUMAN	164	83222	13	9	9	8	0.58	X-ray repair cross-complementing protein 5 OS=Homo sapiens GN=XRCC5 PE=1 SV=3
45	1	UPR_HomoSapiens	sp|Q14978-3|NOLC1_HUMAN	159	73702	12	7	9	6	0.57	Isoform 3 of Nucleolar and coiled-body phosphoprotein 1 OS=Homo sapiens GN=NOLC1
20	1	UPR_HomoSapiens	tr|H0YA55|H0YA55_HUMAN	604	53076	51	24	6	5	0.56	Serum albumin (Fragment) OS=Homo sapiens GN=ALB PE=1 SV=1
255	1	UPR_HomoSapiens	tr|J3QS39|J3QS39_HUMAN	30	10463	5	1	3	1	0.56	Ubiquitin (Fragment) OS=Homo sapiens GN=UBB PE=4 SV=1
58	1	UPR_HomoSapiens	sp|P50750-2|CDK9_HUMAN	116	53731	9	6	5	5	0.55	Isoform 2 of Cyclin-dependent kinase 9 OS=Homo sapiens GN=CDK9
48	1	UPR_HomoSapiens	sp|Q96QR8|PURB_HUMAN	146	33392	5	4	3	3	0.53	Transcriptional activator protein Pur-beta OS=Homo sapiens GN=PURB PE=1 SV=3
50	1	UPR_HomoSapiens	tr|F5GXF9|F5GXF9_HUMAN	140	92136	15	14	9	8	0.51	AF4/FMR2 family member 1 OS=Homo sapiens GN=AFF1 PE=1 SV=1
17	1	UPR_HomoSapiens	sp|Q9UHB7|AFF4_HUMAN	853	127781	34	22	13	11	0.5	AF4/FMR2 family member 4 OS=Homo sapiens GN=AFF4 PE=1 SV=1
160	1	UPR_HomoSapiens	tr|X1WI28|X1WI28_HUMAN	49	23416	5	4	1	1	0.49	60S ribosomal protein L10 (Fragment) OS=Homo sapiens GN=RPL10 PE=1 SV=1
32	1	UPR_HomoSapiens	sp|Q9HB96|FANCE_HUMAN	266	59415	15	11	6	5	0.49	Fanconi anemia group E protein OS=Homo sapiens GN=FANCE PE=1 SV=1
183	1	UPR_HomoSapiens	tr|H0Y7B0|H0Y7B0_HUMAN	45	11606	1	1	1	1	0.49	Transcriptional enhancer factor TEF-3 OS=Homo sapiens GN=TEAD4 PE=4 SV=1
35	1	UPR_HomoSapiens	tr|X6R700|X6R700_HUMAN	222	23647	6	6	1	1	0.49	Chromatin target of PRMT1 protein OS=Homo sapiens GN=CHTOP PE=1 SV=1
207	1	UPR_HomoSapiens	tr|H0YMV8|H0YMV8_HUMAN	40	11851	1	1	1	1	0.48	40S ribosomal protein S27 OS=Homo sapiens GN=RPS27L PE=1 SV=1
170	1	UPR_HomoSapiens	tr|M0QXW8|M0QXW8_HUMAN	47	12143	1	1	1	1	0.47	Mediator of RNA polymerase II transcription subunit 26 (Fragment) OS=Homo sapiens GN=MED26 PE=4 SV=2
77	1	UPR_HomoSapiens	tr|Q5HY57|Q5HY57_HUMAN	89	24980	4	3	2	2	0.46	Emerin OS=Homo sapiens GN=EMD PE=1 SV=1
205	1	UPR_HomoSapiens	sp|P81605-2|DCD_HUMAN	40	12520	1	1	1	1	0.45	Isoform 2 of Dermcidin OS=Homo sapiens GN=DCD
227	1	UPR_HomoSapiens	sp|P62888|RL30_HUMAN	36	12947	1	1	1	1	0.43	60S ribosomal protein L30 OS=Homo sapiens GN=RPL30 PE=1 SV=2
54	1	UPR_HomoSapiens	tr|J3KQ22|J3KQ22_HUMAN	125	26594	6	5	2	2	0.42	Pyrroline-5-carboxylate reductase (Fragment) OS=Homo sapiens GN=PYCR1 PE=1 SV=1
3	7	UPR_HomoSapiens	sp|P08670|VIME_HUMAN	89	53676	11	6	6	4	0.42	Vimentin OS=Homo sapiens GN=VIM PE=1 SV=4
86	1	UPR_HomoSapiens	tr|B5MC31|B5MC31_HUMAN	83	40401	6	5	4	3	0.42	E3 ubiquitin-protein ligase FANCL OS=Homo sapiens GN=FANCL PE=1 SV=1
261	1	UPR_HomoSapiens	sp|P49207|RL34_HUMAN	28	13513	1	1	1	1	0.41	60S ribosomal protein L34 OS=Homo sapiens GN=RPL34 PE=1 SV=3
27	1	UPR_HomoSapiens	tr|H0Y6C3|H0Y6C3_HUMAN	364	27577	12	10	4	2	0.41	Pyrroline-5-carboxylate reductase 3 OS=Homo sapiens GN=PYCRL PE=1 SV=1
51	1	UPR_HomoSapiens	sp|P43246-2|MSH2_HUMAN	139	98002	12	9	7	7	0.4	Isoform 2 of DNA mismatch repair protein Msh2 OS=Homo sapiens GN=MSH2
234	1	UPR_HomoSapiens	tr|B4DE08|B4DE08_HUMAN	35	13816	1	1	1	1	0.4	Mediator of RNA polymerase II transcription subunit 20 OS=Homo sapiens GN=MED20 PE=1 SV=1
232	1	UPR_HomoSapiens	tr|K7EQN9|K7EQN9_HUMAN	35	14112	1	1	1	1	0.39	Tubulin delta chain OS=Homo sapiens GN=TUBD1 PE=4 SV=1
23	1	UPR_HomoSapiens	sp|Q8IYD8|FANCM_HUMAN	486	234840	56	34	23	16	0.38	Fanconi anemia group M protein OS=Homo sapiens GN=FANCM PE=1 SV=2
158	1	UPR_HomoSapiens	sp|P18846|ATF1_HUMAN	49	29329	8	4	2	2	0.38	Cyclic AMP-dependent transcription factor ATF-1 OS=Homo sapiens GN=ATF1 PE=1 SV=2
141	1	UPR_HomoSapiens	tr|M0QZN2|M0QZN2_HUMAN	55	14868	1	1	1	1	0.37	40S ribosomal protein S5 OS=Homo sapiens GN=RPS5 PE=1 SV=1
55	1	UPR_HomoSapiens	sp|P42166|LAP2A_HUMAN	124	76016	8	6	5	5	0.36	Lamina-associated polypeptide 2, isoform alpha OS=Homo sapiens GN=TMPO PE=1 SV=2
162	1	UPR_HomoSapiens	sp|Q16514-2|TAF12_HUMAN	48	14930	1	1	1	1	0.36	Isoform TAFII15 of Transcription initiation factor TFIID subunit 12 OS=Homo sapiens GN=TAF12
4	2	UPR_HomoSapiens	sp|O00763-2|ACACB_HUMAN	933	269877	48	38	22	16	0.35	Isoform Short of Acetyl-CoA carboxylase 2 OS=Homo sapiens GN=ACACB
49	1	UPR_HomoSapiens	sp|P42568-2|AF9_HUMAN	144	63410	16	10	6	4	0.35	Isoform 2 of Protein AF-9 OS=Homo sapiens GN=MLLT3
182	1	UPR_HomoSapiens	sp|P15880|RS2_HUMAN	41	31590	3	2	3	2	0.35	40S ribosomal protein S2 OS=Homo sapiens GN=RPS2 PE=1 SV=2
245	1	UPR_HomoSapiens	tr|K7EP28|K7EP28_HUMAN	33	15795	1	1	1	1	0.34	Transcription activator BRG1 (Fragment) OS=Homo sapiens GN=SMARCA4 PE=1 SV=1
230	1	UPR_HomoSapiens	sp|Q13503|MED21_HUMAN	36	15726	1	1	1	1	0.34	Mediator of RNA polymerase II transcription subunit 21 OS=Homo sapiens GN=MED21 PE=1 SV=1
33	2	UPR_HomoSapiens	sp|P08107-2|HSP71_HUMAN	226	64183	19	11	6	4	0.34	Isoform 2 of Heat shock 70 kDa protein 1A/1B OS=Homo sapiens GN=HSPA1A
99	1	UPR_HomoSapiens	tr|Q5T8T7|Q5T8T7_HUMAN	72	15902	1	1	1	1	0.34	Mediator complex subunit 22 OS=Homo sapiens GN=MED22 PE=1 SV=1
94	1	UPR_HomoSapiens	tr|F8W7U8|F8W7U8_HUMAN	76	80814	8	6	6	5	0.34	Double-strand break repair protein MRE11A OS=Homo sapiens GN=MRE11A PE=1 SV=1
201	1	UPR_HomoSapiens	sp|P02766|TTHY_HUMAN	40	15991	2	1	1	1	0.34	Transthyretin OS=Homo sapiens GN=TTR PE=1 SV=1
61	1	UPR_HomoSapiens	sp|Q8NB91|FANCB_HUMAN	112	99431	8	7	7	6	0.33	Fanconi anemia group B protein OS=Homo sapiens GN=FANCB PE=1 SV=1
136	1	UPR_HomoSapiens	tr|J3KQN4|J3KQN4_HUMAN	57	16653	11	2	4	1	0.32	60S ribosomal protein L36a OS=Homo sapiens GN=RPL36A PE=3 SV=1
60	1	UPR_HomoSapiens	sp|P17676-2|CEBPB_HUMAN	112	33913	6	5	2	2	0.32	Isoform 2 of CCAAT/enhancer-binding protein beta OS=Homo sapiens GN=CEBPB
100	1	UPR_HomoSapiens	sp|O60934|NBN_HUMAN	72	85590	8	5	7	4	0.32	Nibrin OS=Homo sapiens GN=NBN PE=1 SV=1
206	1	UPR_HomoSapiens	tr|H0YBK3|H0YBK3_HUMAN	40	16982	1	1	1	1	0.32	Integrator complex subunit 9 (Fragment) OS=Homo sapiens GN=INTS9 PE=4 SV=1
114	1	UPR_HomoSapiens	tr|C9JLU1|C9JLU1_HUMAN	64	16971	1	1	1	1	0.32	DNA-directed RNA polymerases I, II, and III subunit RPABC3 (Fragment) OS=Homo sapiens GN=POLR2H PE=1 SV=2
159	1	UPR_HomoSapiens	tr|E7ESG8|E7ESG8_HUMAN	49	17015	1	1	1	1	0.32	Serine/threonine-protein phosphatase (Fragment) OS=Homo sapiens GN=PPP2CA PE=3 SV=1
247	1	UPR_HomoSapiens	sp|Q00577|PURA_HUMAN	32	35003	2	2	2	2	0.31	Transcriptional activator protein Pur-alpha OS=Homo sapiens GN=PURA PE=1 SV=2
220	1	UPR_HomoSapiens	sp|Q9NX24|NHP2_HUMAN	37	17532	1	1	1	1	0.3	H/ACA ribonucleoprotein complex subunit 2 OS=Homo sapiens GN=NHP2 PE=1 SV=1
71	1	UPR_HomoSapiens	sp|P52272-2|HNRPM_HUMAN	97	73857	14	6	6	3	0.29	Isoform 2 of Heterogeneous nuclear ribonucleoprotein M OS=Homo sapiens GN=HNRNPM
253	1	UPR_HomoSapiens	tr|H0YEU2|H0YEU2_HUMAN	30	18774	1	1	1	1	0.28	40S ribosomal protein S3 (Fragment) OS=Homo sapiens GN=RPS3 PE=1 SV=1
219	1	UPR_HomoSapiens	sp|Q15365|PCBP1_HUMAN	38	37987	2	2	2	2	0.28	Poly(rC)-binding protein 1 OS=Homo sapiens GN=PCBP1 PE=1 SV=2
174	1	UPR_HomoSapiens	tr|H3BM24|H3BM24_HUMAN	46	18917	1	1	1	1	0.28	Histone deacetylase 2 (Fragment) OS=Homo sapiens GN=HDAC2 PE=1 SV=1
68	1	UPR_HomoSapiens	tr|H0YH80|H0YH80_HUMAN	101	19517	1	1	1	1	0.27	Heterogeneous nuclear ribonucleoprotein A1 (Fragment) OS=Homo sapiens GN=HNRNPA1 PE=1 SV=1
250	1	UPR_HomoSapiens	tr|H0Y9X2|H0Y9X2_HUMAN	31	19504	1	1	1	1	0.27	Casein kinase I isoform alpha (Fragment) OS=Homo sapiens GN=CSNK1A1 PE=1 SV=1
88	1	UPR_HomoSapiens	tr|K7EMH3|K7EMH3_HUMAN	80	39669	2	2	2	2	0.27	DNA-directed RNA polymerase, mitochondrial (Fragment) OS=Homo sapiens GN=POLRMT PE=1 SV=2
128	1	UPR_HomoSapiens	sp|Q86TJ2-2|TAD2B_HUMAN	60	40231	2	2	1	1	0.26	Isoform 2 of Transcriptional adapter 2-beta OS=Homo sapiens GN=TADA2B
98	1	UPR_HomoSapiens	tr|B5MCQ4|B5MCQ4_HUMAN	72	20611	1	1	1	1	0.25	Protein DGCR6L OS=Homo sapiens GN=DGCR6L PE=4 SV=1
150	1	UPR_HomoSapiens	sp|Q9NY12-2|GAR1_HUMAN	51	20992	1	1	1	1	0.25	Isoform 2 of H/ACA ribonucleoprotein complex subunit 1 OS=Homo sapiens GN=GAR1
40	1	UPR_HomoSapiens	sp|P11498|PYC_HUMAN	192	130293	16	11	8	6	0.24	Pyruvate carboxylase, mitochondrial OS=Homo sapiens GN=PC PE=1 SV=2
74	1	UPR_HomoSapiens	tr|F5H8D7|F5H8D7_HUMAN	92	66209	4	3	4	3	0.24	Forkhead box protein H1 OS=Homo sapiens GN=FOXH1 PE=1 SV=1
144	1	UPR_HomoSapiens	tr|J3KTA4|J3KTA4_HUMAN	54	69557	5	3	5	3	0.23	Probable ATP-dependent RNA helicase DDX5 OS=Homo sapiens GN=DDX5 PE=1 SV=1
117	1	UPR_HomoSapiens	tr|E5RIQ7|E5RIQ7_HUMAN	63	23502	1	1	1	1	0.22	Eyes absent homolog 1 OS=Homo sapiens GN=EYA1 PE=4 SV=1
149	1	UPR_HomoSapiens	tr|H0YCI4|H0YCI4_HUMAN	51	23507	1	1	1	1	0.22	Nucleosome assembly protein 1-like 4 (Fragment) OS=Homo sapiens GN=NAP1L4 PE=1 SV=1
121	1	UPR_HomoSapiens	sp|Q9H5V7|IKZF5_HUMAN	62	47393	2	2	2	2	0.22	Zinc finger protein Pegasus OS=Homo sapiens GN=IKZF5 PE=1 SV=1
127	1	UPR_HomoSapiens	tr|I3L1U9|I3L1U9_HUMAN	60	23887	2	1	2	1	0.22	Actin, cytoplasmic 2, N-terminally processed (Fragment) OS=Homo sapiens GN=ACTG1 PE=1 SV=1
73	1	UPR_HomoSapiens	sp|O60583-2|CCNT2_HUMAN	94	74149	8	6	3	3	0.21	Isoform 2 of Cyclin-T2 OS=Homo sapiens GN=CCNT2
167	1	UPR_HomoSapiens	sp|P19388|RPAB1_HUMAN	47	24650	2	1	2	1	0.21	DNA-directed RNA polymerases I, II, and III subunit RPABC1 OS=Homo sapiens GN=POLR2E PE=1 SV=4
56	1	UPR_HomoSapiens	tr|H0Y4R1|H0Y4R1_HUMAN	123	51549	5	4	3	2	0.2	Inosine-5'-monophosphate dehydrogenase 2 (Fragment) OS=Homo sapiens GN=IMPDH2 PE=1 SV=1
107	1	UPR_HomoSapiens	tr|G8JLB6|G8JLB6_HUMAN	68	51482	2	2	2	2	0.2	Heterogeneous nuclear ribonucleoprotein H OS=Homo sapiens GN=HNRNPH1 PE=1 SV=1
118	1	UPR_HomoSapiens	sp|Q16649|NFIL3_HUMAN	63	51611	2	2	2	2	0.2	Nuclear factor interleukin-3-regulated protein OS=Homo sapiens GN=NFIL3 PE=1 SV=2
67	1	UPR_HomoSapiens	sp|Q9NY74|ETAA1_HUMAN	101	104459	4	4	4	4	0.2	Ewing's tumor-associated antigen 1 OS=Homo sapiens GN=ETAA1 PE=1 SV=2
31	1	UPR_HomoSapiens	sp|Q14980-2|NUMA1_HUMAN	276	237456	12	9	11	8	0.2	Isoform 2 of Nuclear mitotic apparatus protein 1 OS=Homo sapiens GN=NUMA1
178	1	UPR_HomoSapiens	tr|E9PFW3|E9PFW3_HUMAN	46	52612	2	2	2	2	0.2	AP-2 complex subunit mu OS=Homo sapiens GN=AP2M1 PE=1 SV=1
190	1	UPR_HomoSapiens	tr|V9GYP5|V9GYP5_HUMAN	43	26809	1	1	1	1	0.19	Uncharacterized protein (Fragment) OS=Homo sapiens PE=1 SV=1
115	1	UPR_HomoSapiens	tr|U3KQ90|U3KQ90_HUMAN	64	54024	3	3	2	2	0.19	RNA polymerase II elongation factor ELL OS=Homo sapiens GN=ELL PE=1 SV=2
59	1	UPR_HomoSapiens	sp|Q14191|WRN_HUMAN	112	164410	8	7	7	6	0.19	Werner syndrome ATP-dependent helicase OS=Homo sapiens GN=WRN PE=1 SV=2
221	1	UPR_HomoSapiens	tr|M0QYR4|M0QYR4_HUMAN	37	27572	1	1	1	1	0.19	Mediator of RNA polymerase II transcription subunit 25 (Fragment) OS=Homo sapiens GN=MED25 PE=1 SV=1
266	1	UPR_HomoSapiens	sp|Q9H446|RWDD1_HUMAN	26	27922	1	1	1	1	0.18	RWD domain-containing protein 1 OS=Homo sapiens GN=RWDD1 PE=1 SV=1
124	1	UPR_HomoSapiens	tr|H0YIY6|H0YIY6_HUMAN	61	56924	3	2	3	2	0.18	MAP/microtubule affinity-regulating kinase 3 (Fragment) OS=Homo sapiens GN=MARK3 PE=1 SV=1
105	1	UPR_HomoSapiens	tr|H0YMJ0|H0YMJ0_HUMAN	69	28360	1	1	1	1	0.18	Mortality factor 4-like protein 1 (Fragment) OS=Homo sapiens GN=MORF4L1 PE=1 SV=1
228	1	UPR_HomoSapiens	sp|Q01081|U2AF1_HUMAN	36	28368	1	1	1	1	0.18	Splicing factor U2AF 35 kDa subunit OS=Homo sapiens GN=U2AF1 PE=1 SV=3
208	1	UPR_HomoSapiens	sp|P61981|1433G_HUMAN	40	28456	1	1	1	1	0.18	14-3-3 protein gamma OS=Homo sapiens GN=YWHAG PE=1 SV=2
214	1	UPR_HomoSapiens	sp|Q9BR77|CCD77_HUMAN	39	58077	6	2	4	2	0.18	Coiled-coil domain-containing protein 77 OS=Homo sapiens GN=CCDC77 PE=2 SV=1
184	1	UPR_HomoSapiens	tr|B1AK87|B1AK87_HUMAN	44	29562	2	2	1	1	0.17	Capping protein (Actin filament) muscle Z-line, beta, isoform CRA_a OS=Homo sapiens GN=CAPZB PE=1 SV=1
164	1	UPR_HomoSapiens	tr|H0YDY3|H0YDY3_HUMAN	48	29774	2	1	2	1	0.17	Baculoviral IAP repeat-containing protein 2 (Fragment) OS=Homo sapiens GN=BIRC2 PE=1 SV=1
195	1	UPR_HomoSapiens	sp|Q9NPJ6|MED4_HUMAN	41	29784	2	1	2	1	0.17	Mediator of RNA polymerase II transcription subunit 4 OS=Homo sapiens GN=MED4 PE=1 SV=1
258	1	UPR_HomoSapiens	sp|Q13151|ROA0_HUMAN	29	30993	1	1	1	1	0.16	Heterogeneous nuclear ribonucleoprotein A0 OS=Homo sapiens GN=HNRNPA0 PE=1 SV=1
95	1	UPR_HomoSapiens	sp|Q12933-2|TRAF2_HUMAN	76	63225	4	2	3	1	0.16	Isoform 2 of TNF receptor-associated factor 2 OS=Homo sapiens GN=TRAF2
186	1	UPR_HomoSapiens	sp|P38432|COIL_HUMAN	43	63254	2	2	2	2	0.16	Coilin OS=Homo sapiens GN=COIL PE=1 SV=1
252	1	UPR_HomoSapiens	sp|Q99943|PLCA_HUMAN	30	32038	3	1	1	1	0.16	1-acyl-sn-glycerol-3-phosphate acyltransferase alpha OS=Homo sapiens GN=AGPAT1 PE=1 SV=2
57	1	UPR_HomoSapiens	tr|B1AHC9|B1AHC9_HUMAN	120	64528	7	3	5	2	0.16	X-ray repair cross-complementing protein 6 OS=Homo sapiens GN=XRCC6 PE=1 SV=1
112	1	UPR_HomoSapiens	sp|Q86UY5-2|FA83A_HUMAN	65	32366	1	1	1	1	0.16	Isoform 2 of Protein FAM83A OS=Homo sapiens GN=FAM83A
36	1	UPR_HomoSapiens	sp|O15360|FANCA_HUMAN	219	164838	17	12	8	5	0.15	Fanconi anemia group A protein OS=Homo sapiens GN=FANCA PE=1 SV=2
267	1	UPR_HomoSapiens	sp|Q96MH2|HEXI2_HUMAN	25	32741	1	1	1	1	0.15	Protein HEXIM2 OS=Homo sapiens GN=HEXIM2 PE=1 SV=1
143	1	UPR_HomoSapiens	sp|P52907|CAZA1_HUMAN	54	33073	1	1	1	1	0.15	F-actin-capping protein subunit alpha-1 OS=Homo sapiens GN=CAPZA1 PE=1 SV=3
44	1	UPR_HomoSapiens	sp|Q15648|MED1_HUMAN	161	169342	7	5	5	4	0.15	Mediator of RNA polymerase II transcription subunit 1 OS=Homo sapiens GN=MED1 PE=1 SV=4
156	1	UPR_HomoSapiens	tr|B1AKP7|B1AKP7_HUMAN	49	33783	1	1	1	1	0.15	TAR DNA-binding protein 43 OS=Homo sapiens GN=TARDBP PE=1 SV=1
72	1	UPR_HomoSapiens	sp|O95782-2|AP2A1_HUMAN	96	106378	11	8	6	3	0.14	Isoform B of AP-2 complex subunit alpha-1 OS=Homo sapiens GN=AP2A1
225	1	UPR_HomoSapiens	sp|Q69YI7|NAIF1_HUMAN	37	35370	1	1	1	1	0.14	Nuclear apoptosis-inducing factor 1 OS=Homo sapiens GN=NAIF1 PE=1 SV=1
166	1	UPR_HomoSapiens	sp|P40938-2|RFC3_HUMAN	48	35589	1	1	1	1	0.14	Isoform 2 of Replication factor C subunit 3 OS=Homo sapiens GN=RFC3
212	1	UPR_HomoSapiens	sp|O43255|SIAH2_HUMAN	39	35675	2	1	2	1	0.14	E3 ubiquitin-protein ligase SIAH2 OS=Homo sapiens GN=SIAH2 PE=1 SV=1
47	1	UPR_HomoSapiens	sp|O00571-2|DDX3X_HUMAN	149	71710	2	2	2	2	0.14	Isoform 2 of ATP-dependent RNA helicase DDX3X OS=Homo sapiens GN=DDX3X
218	1	UPR_HomoSapiens	tr|E7EMP6|E7EMP6_HUMAN	38	36005	2	1	2	1	0.14	Embryonic stem cell-specific 5-hydroxymethylcytosine-binding protein OS=Homo sapiens GN=HMCES PE=1 SV=1
33	3	UPR_HomoSapiens	sp|P11021|GRP78_HUMAN	79	72402	11	5	2	2	0.14	78 kDa glucose-regulated protein OS=Homo sapiens GN=HSPA5 PE=1 SV=2
104	1	UPR_HomoSapiens	sp|P22626-2|ROA2_HUMAN	69	36041	1	1	1	1	0.14	Isoform A2 of Heterogeneous nuclear ribonucleoproteins A2/B1 OS=Homo sapiens GN=HNRNPA2B1
138	1	UPR_HomoSapiens	sp|O75486-2|SUPT3_HUMAN	57	36055	1	1	1	1	0.14	Isoform 2 of Transcription initiation protein SPT3 homolog OS=Homo sapiens GN=SUPT3H
175	1	UPR_HomoSapiens	sp|P40937-2|RFC5_HUMAN	46	36367	1	1	1	1	0.14	Isoform 2 of Replication factor C subunit 5 OS=Homo sapiens GN=RFC5
172	1	UPR_HomoSapiens	tr|D6R9R1|D6R9R1_HUMAN	47	36543	1	1	1	1	0.14	Methylcrotonoyl-CoA carboxylase beta chain, mitochondrial OS=Homo sapiens GN=MCCC2 PE=1 SV=2
249	1	UPR_HomoSapiens	tr|H0Y4X3|H0Y4X3_HUMAN	31	36888	2	1	2	1	0.14	RNA-binding protein 39 (Fragment) OS=Homo sapiens GN=RBM39 PE=1 SV=2
110	1	UPR_HomoSapiens	sp|Q86YT6|MIB1_HUMAN	68	112461	5	3	4	3	0.13	E3 ubiquitin-protein ligase MIB1 OS=Homo sapiens GN=MIB1 PE=1 SV=1
62	1	UPR_HomoSapiens	tr|F5GY88|F5GY88_HUMAN	111	113591	4	3	4	3	0.13	Mediator of RNA polymerase II transcription subunit 24 OS=Homo sapiens GN=MED24 PE=1 SV=2
197	1	UPR_HomoSapiens	sp|P31689-2|DNJA1_HUMAN	41	37762	1	1	1	1	0.13	Isoform 2 of DnaJ homolog subfamily A member 1 OS=Homo sapiens GN=DNAJA1
39	1	UPR_HomoSapiens	sp|Q92878-2|RAD50_HUMAN	192	155517	10	6	7	4	0.13	Isoform 2 of DNA repair protein RAD50 OS=Homo sapiens GN=RAD50
180	1	UPR_HomoSapiens	tr|M0R0Y3|M0R0Y3_HUMAN	45	38845	1	1	1	1	0.13	RuvB-like 2 OS=Homo sapiens GN=RUVBL2 PE=1 SV=1
34	1	UPR_HomoSapiens	sp|Q0VG06-3|FP100_HUMAN	235	78768	7	5	4	2	0.13	Isoform 3 of Fanconi anemia-associated protein of 100 kDa OS=Homo sapiens GN=FAAP100
111	1	UPR_HomoSapiens	tr|A3KFJ0|A3KFJ0_HUMAN	65	39831	2	1	2	1	0.13	Aurora kinase A OS=Homo sapiens GN=AURKA PE=1 SV=1
142	1	UPR_HomoSapiens	tr|E7EX70|E7EX70_HUMAN	54	40214	1	1	1	1	0.12	DNA-directed RNA polymerase I subunit RPA49 OS=Homo sapiens GN=POLR1E PE=1 SV=1
123	1	UPR_HomoSapiens	sp|O60563|CCNT1_HUMAN	61	81034	2	2	2	2	0.12	Cyclin-T1 OS=Homo sapiens GN=CCNT1 PE=1 SV=1
152	1	UPR_HomoSapiens	tr|H3BPF5|H3BPF5_HUMAN	50	41406	1	1	1	1	0.12	Protein fantom (Fragment) OS=Homo sapiens GN=RPGRIP1L PE=4 SV=1
236	1	UPR_HomoSapiens	sp|O75528-2|TADA3_HUMAN	35	41595	2	1	2	1	0.12	Isoform 2 of Transcriptional adapter 3 OS=Homo sapiens GN=TADA3
153	1	UPR_HomoSapiens	sp|Q9Y265-2|RUVB1_HUMAN	50	42499	1	1	1	1	0.12	Isoform 2 of RuvB-like 1 OS=Homo sapiens GN=RUVBL1
93	1	UPR_HomoSapiens	sp|P20585|MSH3_HUMAN	76	128301	5	3	4	3	0.12	DNA mismatch repair protein Msh3 OS=Homo sapiens GN=MSH3 PE=1 SV=4
181	1	UPR_HomoSapiens	sp|Q02413-2|DSG1_HUMAN	45	42991	1	1	1	1	0.12	Isoform 2 of Desmoglein-1 OS=Homo sapiens GN=DSG1
192	1	UPR_HomoSapiens	sp|Q9GZV5|WWTR1_HUMAN	42	44244	1	1	1	1	0.11	WW domain-containing transcription regulator protein 1 OS=Homo sapiens GN=WWTR1 PE=1 SV=1
188	1	UPR_HomoSapiens	sp|Q8NC51-2|PAIRB_HUMAN	43	44287	1	1	1	1	0.11	Isoform 2 of Plasminogen activator inhibitor 1 RNA-binding protein OS=Homo sapiens GN=SERBP1
203	1	UPR_HomoSapiens	tr|F8VWL0|F8VWL0_HUMAN	40	44248	1	1	1	1	0.11	Alpha-globin transcription factor CP2 (Fragment) OS=Homo sapiens GN=TFCP2 PE=1 SV=1
108	1	UPR_HomoSapiens	sp|Q9Y446-2|PKP3_HUMAN	68	89057	2	2	2	2	0.11	Isoform PKP3b of Plakophilin-3 OS=Homo sapiens GN=PKP3
96	1	UPR_HomoSapiens	sp|Q8TDM6-2|DLG5_HUMAN	75	178344	7	4	7	4	0.11	Isoform 2 of Disks large homolog 5 OS=Homo sapiens GN=DLG5
76	1	UPR_HomoSapiens	sp|P54198-2|HIRA_HUMAN	89	90325	3	2	3	2	0.11	Isoform Short of Protein HIRA OS=Homo sapiens GN=HIRA
213	1	UPR_HomoSapiens	sp|Q13761-2|RUNX3_HUMAN	39	46121	1	1	1	1	0.11	Isoform 2 of Runt-related transcription factor 3 OS=Homo sapiens GN=RUNX3
269	1	UPR_HomoSapiens	sp|O75030-10|MITF_HUMAN	25	46789	1	1	1	1	0.11	Isoform M2 of Microphthalmia-associated transcription factor OS=Homo sapiens GN=MITF
202	1	UPR_HomoSapiens	tr|D6R991|D6R991_HUMAN	40	48358	1	1	1	1	0.1	Matrin-3 (Fragment) OS=Homo sapiens GN=MATR3 PE=1 SV=1
75	1	UPR_HomoSapiens	sp|Q14676-2|MDC1_HUMAN	89	198448	4	4	4	4	0.1	Isoform 2 of Mediator of DNA damage checkpoint protein 1 OS=Homo sapiens GN=MDC1
131	1	UPR_HomoSapiens	sp|Q9ULM3|YETS2_HUMAN	59	151601	3	3	3	3	0.1	YEATS domain-containing protein 2 OS=Homo sapiens GN=YEATS2 PE=1 SV=2
173	1	UPR_HomoSapiens	sp|Q5VTE0|EF1A3_HUMAN	46	50495	1	1	1	1	0.1	Putative elongation factor 1-alpha-like 3 OS=Homo sapiens GN=EEF1A1P5 PE=5 SV=1
53	1	UPR_HomoSapiens	sp|O15265-2|ATX7_HUMAN	131	102303	2	2	2	2	0.1	Isoform b of Ataxin-7 OS=Homo sapiens GN=ATXN7
70	1	UPR_HomoSapiens	sp|Q92766-5|RREB1_HUMAN	101	155726	3	3	3	3	0.1	Isoform 5 of Ras-responsive element-binding protein 1 OS=Homo sapiens GN=RREB1
106	1	UPR_HomoSapiens	sp|O15294-2|OGT1_HUMAN	69	104029	2	2	2	2	0.1	Isoform 2 of UDP-N-acetylglucosamine--peptide N-acetylglucosaminyltransferase 110 kDa subunit OS=Homo sapiens GN=OGT
169	1	UPR_HomoSapiens	tr|M0QXA7|M0QXA7_HUMAN	47	104127	2	2	2	2	0.1	Protein Wiz OS=Homo sapiens GN=WIZ PE=1 SV=1
84	1	UPR_HomoSapiens	sp|Q8N5Y2-2|MS3L1_HUMAN	84	53409	1	1	1	1	0.09	Isoform 2 of Male-specific lethal 3 homolog OS=Homo sapiens GN=MSL3
82	1	UPR_HomoSapiens	sp|P49916-2|DNLI3_HUMAN	86	107319	3	2	3	2	0.09	Isoform Beta of DNA ligase 3 OS=Homo sapiens GN=LIG3
69	1	UPR_HomoSapiens	sp|P33176|KINH_HUMAN	101	110358	2	2	2	2	0.09	Kinesin-1 heavy chain OS=Homo sapiens GN=KIF5B PE=1 SV=1
101	1	UPR_HomoSapiens	tr|B4DJ25|B4DJ25_HUMAN	70	111630	6	2	3	2	0.09	Nuclear receptor corepressor 1 OS=Homo sapiens GN=NCOR1 PE=1 SV=1
222	1	UPR_HomoSapiens	sp|Q15291-2|RBBP5_HUMAN	37	55722	1	1	1	1	0.09	Isoform 2 of Retinoblastoma-binding protein 5 OS=Homo sapiens GN=RBBP5
265	1	UPR_HomoSapiens	sp|Q12948|FOXC1_HUMAN	26	57096	2	1	2	1	0.09	Forkhead box protein C1 OS=Homo sapiens GN=FOXC1 PE=1 SV=3
193	1	UPR_HomoSapiens	sp|O60832|DKC1_HUMAN	42	58094	1	1	1	1	0.08	H/ACA ribonucleoprotein complex subunit 4 OS=Homo sapiens GN=DKC1 PE=1 SV=3
109	1	UPR_HomoSapiens	sp|O95251-2|KAT7_HUMAN	68	58669	2	1	2	1	0.08	Isoform 2 of Histone acetyltransferase KAT7 OS=Homo sapiens GN=KAT7
163	1	UPR_HomoSapiens	sp|Q8NEA9|GMCLL_HUMAN	48	61074	1	1	1	1	0.08	Putative germ cell-less protein-like 1-like OS=Homo sapiens GN=GMCL1P1 PE=1 SV=1
211	1	UPR_HomoSapiens	sp|Q9NXV6|CARF_HUMAN	39	61544	1	1	1	1	0.08	CDKN2A-interacting protein OS=Homo sapiens GN=CDKN2AIP PE=1 SV=3
179	1	UPR_HomoSapiens	sp|Q03111|ENL_HUMAN	46	62417	5	2	1	1	0.08	Protein ENL OS=Homo sapiens GN=MLLT1 PE=1 SV=2
264	1	UPR_HomoSapiens	tr|G3V2E7|G3V2E7_HUMAN	27	63133	1	1	1	1	0.08	Kinesin light chain 1 OS=Homo sapiens GN=KLC1 PE=4 SV=1
191	1	UPR_HomoSapiens	tr|J3KN78|J3KN78_HUMAN	43	64670	1	1	1	1	0.08	F-box only protein 10 OS=Homo sapiens GN=FBXO10 PE=4 SV=1
270	1	UPR_HomoSapiens	sp|P14866|HNRPL_HUMAN	25	64720	1	1	1	1	0.08	Heterogeneous nuclear ribonucleoprotein L OS=Homo sapiens GN=HNRNPL PE=1 SV=2
119	1	UPR_HomoSapiens	sp|P02545-2|LMNA_HUMAN	63	65153	6	4	2	1	0.08	Isoform C of Prelamin-A/C OS=Homo sapiens GN=LMNA
262	1	UPR_HomoSapiens	tr|J3KSZ8|J3KSZ8_HUMAN	27	66126	2	1	2	1	0.07	Male-specific lethal 1 homolog OS=Homo sapiens GN=MSL1 PE=1 SV=1
176	1	UPR_HomoSapiens	sp|Q8N1G1|REXO1_HUMAN	46	132740	3	2	3	2	0.07	RNA exonuclease 1 homolog OS=Homo sapiens GN=REXO1 PE=1 SV=3
46	1	UPR_HomoSapiens	sp|P15924|DESP_HUMAN	150	334021	8	5	8	5	0.07	Desmoplakin OS=Homo sapiens GN=DSP PE=1 SV=3
113	1	UPR_HomoSapiens	sp|O75529|TAF5L_HUMAN	64	66798	2	1	2	1	0.07	TAF5-like RNA polymerase II p300/CBP-associated factor-associated factor 65 kDa subunit 5L OS=Homo sapiens GN=TAF5L PE=1 SV=1
210	1	UPR_HomoSapiens	sp|Q9Y6J9|TAF6L_HUMAN	40	68342	2	1	1	1	0.07	TAF6-like RNA polymerase II p300/CBP-associated factor-associated factor 65 kDa subunit 6L OS=Homo sapiens GN=TAF6L PE=1 SV=1
240	1	UPR_HomoSapiens	tr|B4DXZ6|B4DXZ6_HUMAN	34	68627	1	1	1	1	0.07	Fragile X mental retardation syndrome-related protein 1 OS=Homo sapiens GN=FXR1 PE=1 SV=1
103	1	UPR_HomoSapiens	sp|P53350|PLK1_HUMAN	70	68953	1	1	1	1	0.07	Serine/threonine-protein kinase PLK1 OS=Homo sapiens GN=PLK1 PE=1 SV=1
81	1	UPR_HomoSapiens	tr|E3W994|E3W994_HUMAN	87	139577	2	2	2	2	0.07	CLIP-associating protein 2 OS=Homo sapiens GN=CLASP2 PE=1 SV=2
126	1	UPR_HomoSapiens	sp|Q14690|RRP5_HUMAN	60	209939	5	3	5	3	0.07	Protein RRP5 homolog OS=Homo sapiens GN=PDCD11 PE=1 SV=3
187	1	UPR_HomoSapiens	tr|F2Z2Y1|F2Z2Y1_HUMAN	43	70538	1	1	1	1	0.07	Eyes absent homolog 4 OS=Homo sapiens GN=EYA4 PE=1 SV=1
132	1	UPR_HomoSapiens	sp|Q92570-3|NR4A3_HUMAN	59	70598	1	1	1	1	0.07	Isoform 3 of Nuclear receptor subfamily 4 group A member 3 OS=Homo sapiens GN=NR4A3
168	1	UPR_HomoSapiens	sp|O00472|ELL2_HUMAN	47	72736	2	1	2	1	0.07	RNA polymerase II elongation factor ELL2 OS=Homo sapiens GN=ELL2 PE=1 SV=2
122	1	UPR_HomoSapiens	sp|P35240-2|MERL_HUMAN	61	72696	1	1	1	1	0.07	Isoform 2 of Merlin OS=Homo sapiens GN=NF2
80	1	UPR_HomoSapiens	sp|Q9NVC6|MED17_HUMAN	88	73358	5	4	1	1	0.07	Mediator of RNA polymerase II transcription subunit 17 OS=Homo sapiens GN=MED17 PE=1 SV=2
125	1	UPR_HomoSapiens	tr|U3KQ43|U3KQ43_HUMAN	61	73988	1	1	1	1	0.07	Mediator of RNA polymerase II transcription subunit 16 OS=Homo sapiens GN=MED16 PE=4 SV=1
268	1	UPR_HomoSapiens	sp|Q5T6C5|AT7L2_HUMAN	25	78785	1	1	1	1	0.06	Ataxin-7-like protein 2 OS=Homo sapiens GN=ATXN7L2 PE=2 SV=1
146	1	UPR_HomoSapiens	tr|Q5JWT2|Q5JWT2_HUMAN	53	158894	2	2	2	2	0.06	Mediator of RNA polymerase II transcription subunit 23 OS=Homo sapiens GN=MED23 PE=1 SV=1
260	1	UPR_HomoSapiens	sp|P08047-2|SP1_HUMAN	29	80471	1	1	1	1	0.06	Isoform 2 of Transcription factor Sp1 OS=Homo sapiens GN=SP1
140	1	UPR_HomoSapiens	sp|Q93074-2|MED12_HUMAN	55	245977	4	3	4	3	0.06	Isoform 2 of Mediator of RNA polymerase II transcription subunit 12 OS=Homo sapiens GN=MED12
246	1	UPR_HomoSapiens	sp|Q9BUJ2-3|HNRL1_HUMAN	33	84903	1	1	1	1	0.06	Isoform 3 of Heterogeneous nuclear ribonucleoprotein U-like protein 1 OS=Homo sapiens GN=HNRNPUL1
151	1	UPR_HomoSapiens	sp|Q2TBE0-2|C19L2_HUMAN	50	86075	1	1	1	1	0.06	Isoform 2 of CWF19-like protein 2 OS=Homo sapiens GN=CWF19L2
145	1	UPR_HomoSapiens	sp|Q6PCD5|RFWD3_HUMAN	53	86408	2	1	2	1	0.06	E3 ubiquitin-protein ligase RFWD3 OS=Homo sapiens GN=RFWD3 PE=1 SV=3
204	1	UPR_HomoSapiens	sp|Q9UQR1|ZN148_HUMAN	40	89548	1	1	1	1	0.05	Zinc finger protein 148 OS=Homo sapiens GN=ZNF148 PE=1 SV=2
199	1	UPR_HomoSapiens	sp|Q00839-2|HNRPU_HUMAN	41	89665	1	1	1	1	0.05	Isoform Short of Heterogeneous nuclear ribonucleoprotein U OS=Homo sapiens GN=HNRNPU
241	1	UPR_HomoSapiens	sp|P11387|TOP1_HUMAN	34	91125	3	1	2	1	0.05	DNA topoisomerase 1 OS=Homo sapiens GN=TOP1 PE=1 SV=2
256	1	UPR_HomoSapiens	tr|H0YAM8|H0YAM8_HUMAN	29	91501	2	1	2	1	0.05	E3 ubiquitin-protein ligase MIB2 (Fragment) OS=Homo sapiens GN=MIB2 PE=4 SV=1
161	1	UPR_HomoSapiens	sp|Q99959-2|PKP2_HUMAN	49	93155	1	1	1	1	0.05	Isoform 1 of Plakophilin-2 OS=Homo sapiens GN=PKP2
259	1	UPR_HomoSapiens	tr|Q2TAK2|Q2TAK2_HUMAN	29	94690	1	1	1	1	0.05	PHD finger protein 12 OS=Homo sapiens GN=PHF12 PE=1 SV=1
83	1	UPR_HomoSapiens	tr|F5H1I4|F5H1I4_HUMAN	85	97887	1	1	1	1	0.05	DNA helicase B OS=Homo sapiens GN=HELB PE=1 SV=1
235	1	UPR_HomoSapiens	tr|H7C5R1|H7C5R1_HUMAN	35	98335	1	1	1	1	0.05	Ceruloplasmin (Fragment) OS=Homo sapiens GN=CP PE=4 SV=1
135	1	UPR_HomoSapiens	sp|Q14527-2|HLTF_HUMAN	58	100882	1	1	1	1	0.05	Isoform 2 of Helicase-like transcription factor OS=Homo sapiens GN=HLTF
79	1	UPR_HomoSapiens	sp|Q8IY63-2|AMOL1_HUMAN	88	101402	1	1	1	1	0.05	Isoform 2 of Angiomotin-like protein 1 OS=Homo sapiens GN=AMOTL1
91	1	UPR_HomoSapiens	sp|Q8NI77|KI18A_HUMAN	78	103414	1	1	1	1	0.05	Kinesin-like protein KIF18A OS=Homo sapiens GN=KIF18A PE=1 SV=2
66	1	UPR_HomoSapiens	sp|P35658-2|NU214_HUMAN	103	213182	3	2	3	2	0.05	Isoform 2 of Nuclear pore complex protein Nup214 OS=Homo sapiens GN=NUP214
263	1	UPR_HomoSapiens	sp|Q9H0A0-2|NAT10_HUMAN	27	108084	1	1	1	1	0.04	Isoform 2 of N-acetyltransferase 10 OS=Homo sapiens GN=NAT10
233	1	UPR_HomoSapiens	sp|Q6ZU65-2|UBN2_HUMAN	35	108630	2	1	2	1	0.04	Isoform 2 of Ubinuclein-2 OS=Homo sapiens GN=UBN2
231	1	UPR_HomoSapiens	tr|F5GWX5|F5GWX5_HUMAN	35	218449	2	2	2	2	0.04	Chromodomain-helicase-DNA-binding protein 4 OS=Homo sapiens GN=CHD4 PE=1 SV=1
85	1	UPR_HomoSapiens	tr|E7EUY0|E7EUY0_HUMAN	84	470050	6	4	5	4	0.04	DNA-dependent protein kinase catalytic subunit OS=Homo sapiens GN=PRKDC PE=1 SV=1
155	1	UPR_HomoSapiens	sp|Q9Y5B9|SP16H_HUMAN	50	120409	1	1	1	1	0.04	FACT complex subunit SPT16 OS=Homo sapiens GN=SUPT16H PE=1 SV=1
102	1	UPR_HomoSapiens	sp|Q8N201|INT1_HUMAN	70	246366	2	2	2	2	0.04	Integrator complex subunit 1 OS=Homo sapiens GN=INTS1 PE=1 SV=2
78	1	UPR_HomoSapiens	sp|P46100-2|ATRX_HUMAN	88	261906	2	2	2	2	0.04	Isoform 1 of Transcriptional regulator ATRX OS=Homo sapiens GN=ATRX
165	1	UPR_HomoSapiens	sp|Q5T1M5|FKB15_HUMAN	48	134060	2	1	2	1	0.04	FK506-binding protein 15 OS=Homo sapiens GN=FKBP15 PE=1 SV=2
200	1	UPR_HomoSapiens	tr|C9J2Y9|C9J2Y9_HUMAN	40	134397	2	1	2	1	0.04	DNA-directed RNA polymerase OS=Homo sapiens GN=POLR2B PE=1 SV=2
64	1	UPR_HomoSapiens	tr|H0Y4W2|H0Y4W2_HUMAN	107	410041	7	3	7	3	0.04	Transformation/transcription domain-associated protein (Fragment) OS=Homo sapiens GN=TRRAP PE=1 SV=1
133	1	UPR_HomoSapiens	sp|Q5UIP0-2|RIF1_HUMAN	58	273629	2	2	2	2	0.04	Isoform 2 of Telomere-associated protein RIF1 OS=Homo sapiens GN=RIF1
177	1	UPR_HomoSapiens	tr|A2ABF8|A2ABF8_HUMAN	46	137785	1	1	1	1	0.03	Histone-lysine N-methyltransferase EHMT2 OS=Homo sapiens GN=EHMT2 PE=1 SV=1
129	1	UPR_HomoSapiens	tr|J3KP36|J3KP36_HUMAN	60	138045	1	1	1	1	0.03	WASH complex subunit FAM21C OS=Homo sapiens GN=FAM21C PE=1 SV=1
185	1	UPR_HomoSapiens	tr|E7EQ57|E7EQ57_HUMAN	43	139816	1	1	1	1	0.03	MDS1 and EVI1 complex locus protein MDS1 OS=Homo sapiens GN=MECOM PE=1 SV=1
254	1	UPR_HomoSapiens	sp|Q9H582-2|ZN644_HUMAN	30	140635	1	1	1	1	0.03	Isoform 2 of Zinc finger protein 644 OS=Homo sapiens GN=ZNF644
147	1	UPR_HomoSapiens	sp|Q86YZ3|HORN_HUMAN	53	283140	2	2	2	2	0.03	Hornerin OS=Homo sapiens GN=HRNR PE=1 SV=2
216	1	UPR_HomoSapiens	sp|Q13428-2|TCOF_HUMAN	38	144456	1	1	1	1	0.03	Isoform 2 of Treacle protein OS=Homo sapiens GN=TCOF1
198	1	UPR_HomoSapiens	tr|Q5VWV2|Q5VWV2_HUMAN	41	144915	1	1	1	1	0.03	Partitioning defective 3 homolog OS=Homo sapiens GN=PARD3 PE=1 SV=1
229	1	UPR_HomoSapiens	sp|O15014|ZN609_HUMAN	36	152352	1	1	1	1	0.03	Zinc finger protein 609 OS=Homo sapiens GN=ZNF609 PE=1 SV=2
226	1	UPR_HomoSapiens	tr|I3L100|I3L100_HUMAN	36	154734	1	1	1	1	0.03	Neuralized-like protein 4 (Fragment) OS=Homo sapiens GN=NEURL4 PE=1 SV=2
154	1	UPR_HomoSapiens	sp|P46013-2|KI67_HUMAN	50	321301	3	2	3	2	0.03	Isoform Short of Antigen KI-67 OS=Homo sapiens GN=MKI67
238	1	UPR_HomoSapiens	sp|O60244|MED14_HUMAN	34	161987	2	1	2	1	0.03	Mediator of RNA polymerase II transcription subunit 14 OS=Homo sapiens GN=MED14 PE=1 SV=2
120	1	UPR_HomoSapiens	sp|Q8TEK3-2|DOT1L_HUMAN	62	165496	1	1	1	1	0.03	Isoform 1 of Histone-lysine N-methyltransferase, H3 lysine-79 specific OS=Homo sapiens GN=DOT1L
157	1	UPR_HomoSapiens	tr|J3KP29|J3KP29_HUMAN	49	178260	1	1	1	1	0.03	Nuclear pore complex protein Nup98-Nup96 OS=Homo sapiens GN=NUP98 PE=1 SV=1
116	1	UPR_HomoSapiens	tr|A0A075B790|A0A075B790_HUMAN	63	202104	1	1	1	1	0.02	SH3 and multiple ankyrin repeat domains protein 2 OS=Homo sapiens GN=SHANK2 PE=4 SV=1
134	1	UPR_HomoSapiens	sp|Q9Y6J0-2|CABIN_HUMAN	58	239876	2	1	2	1	0.02	Isoform 2 of Calcineurin-binding protein cabin-1 OS=Homo sapiens GN=CABIN1
251	1	UPR_HomoSapiens	sp|Q9UHV7|MED13_HUMAN	30	242680	2	1	2	1	0.02	Mediator of RNA polymerase II transcription subunit 13 OS=Homo sapiens GN=MED13 PE=1 SV=3
194	1	UPR_HomoSapiens	sp|Q5D862|FILA2_HUMAN	41	249296	2	1	2	1	0.02	Filaggrin-2 OS=Homo sapiens GN=FLG2 PE=1 SV=1
248	1	UPR_HomoSapiens	tr|J3KNL6|J3KNL6_HUMAN	31	253334	1	1	1	1	0.02	Protein transport protein Sec16A OS=Homo sapiens GN=SEC16A PE=1 SV=1
90	1	UPR_HomoSapiens	sp|P15822|ZEP1_HUMAN	78	299304	2	1	2	1	0.02	Zinc finger protein 40 OS=Homo sapiens GN=HIVEP1 PE=1 SV=3
97	1	UPR_HomoSapiens	sp|Q6KC79-2|NIPBL_HUMAN	73	306093	1	1	1	1	0.02	Isoform 2 of Nipped-B-like protein OS=Homo sapiens GN=NIPBL
209	1	UPR_HomoSapiens	sp|Q15911-2|ZFHX3_HUMAN	40	309608	1	1	1	1	0.02	Isoform B of Zinc finger homeobox protein 3 OS=Homo sapiens GN=ZFHX3
217	1	UPR_HomoSapiens	sp|Q9P2D1|CHD7_HUMAN	38	337542	1	1	1	1	0.01	Chromodomain-helicase-DNA-binding protein 7 OS=Homo sapiens GN=CHD7 PE=1 SV=3
237	1	UPR_HomoSapiens	sp|O15230|LAMA5_HUMAN	34	412023	1	1	1	1	0.01	Laminin subunit alpha-5 OS=Homo sapiens GN=LAMA5 PE=1 SV=8
224	1	UPR_HomoSapiens	tr|F6QMI7|F6QMI7_HUMAN	37	479707	2	1	2	1	0.01	Dystonin OS=Homo sapiens GN=DST PE=1 SV=1
271	1	UPR_HomoSapiens	sp|O95714|HERC2_HUMAN	24	533510	1	1	1	1	0.01	E3 ubiquitin-protein ligase HERC2 OS=Homo sapiens GN=HERC2 PE=1 SV=2

## Sheet: SD 2 - Motif 2 (native)
User	bmk
Search title	RK QE591_MSQ498repeat_AndrewBlackford_20160112_2.mgf
MS data file	E:\mgf_Orbi\QE591_MSQ498repeat_AndrewBlackford_20160112_2.mgf
Database	UPR_HomoSapiens 20141015
Timestamp	6 Mar 2016 at 10:01:42 GMT
Type of search	MS/MS Ion Search
Enzyme	Trypsin
Fixed modifications	Carbamidomethyl (C)
Variable modifications	Deamidated (N),Oxidation (M)
Mass values	Monoisotopic
Protein mass	Unrestricted
Peptide mass tolerance	10 ppm
Fragment mass tolerance	0.05 Da
Max missed cleavages	1
Instrument type	Q-Exactive
Number of queries	8287
Significance threshold p<	1e-06
Max. number of families	AUTO
Ions score or expect cut-off	0
Preferred taxonomy	All entries
Show Percolator scores?	no
Filters:	NOT(Description CONTAINS "keratin")
Family	Member	Database	Accession	Score	Mass	Num. of matches	Num. of significant matches	Num. of sequences	Num. of significant sequences	emPAI	Description
6	1	UPR_HomoSapiens	sp|P06702|S10A9_HUMAN	87	13291	2	1	2	1	0.42	Protein S100-A9 OS=Homo sapiens GN=S100A9 PE=1 SV=1
7	1	UPR_HomoSapiens	tr|H0YA55|H0YA55_HUMAN	85	53076	43	2	7	2	0.19	Serum albumin (Fragment) OS=Homo sapiens GN=ALB PE=1 SV=1
4	1	UPR_HomoSapiens	sp|Q13085|ACACA_HUMAN	139	267095	119	6	52	6	0.11	Acetyl-CoA carboxylase 1 OS=Homo sapiens GN=ACACA PE=1 SV=2

## Sheet: SD 3 - Motif 2 (phospho)
User	bmk
Search title	RK QE591_MSQ498repeat_AndrewBlackford_20160112_3.mgf
MS data file	E:\mgf_Orbi\QE591_MSQ498repeat_AndrewBlackford_20160112_3.mgf
Database	UPR_HomoSapiens 20141015
Timestamp	6 Mar 2016 at 10:02:33 GMT
Type of search	MS/MS Ion Search
Enzyme	Trypsin
Fixed modifications	Carbamidomethyl (C)
Variable modifications	Deamidated (N),Oxidation (M)
Mass values	Monoisotopic
Protein mass	Unrestricted
Peptide mass tolerance	10 ppm
Fragment mass tolerance	0.05 Da
Max missed cleavages	1
Instrument type	Q-Exactive
Number of queries	9139
Significance threshold p<	1e-06
Max. number of families	AUTO
Ions score or expect cut-off	20
Preferred taxonomy	All entries
Show Percolator scores?	no
Filters:	NOT(Description CONTAINS "keratin")
Family	Member	Database	Accession	Score	Mass	Num. of matches	Num. of significant matches	Num. of sequences	Num. of significant sequences	emPAI	Description
7	1	UPR_HomoSapiens	sp|P02768|ALBU_HUMAN	118	71317	54	6	10	3	0.22	Serum albumin OS=Homo sapiens GN=ALB PE=1 SV=2
9	1	UPR_HomoSapiens	sp|Q9Y295|DRG1_HUMAN	82	40802	4	1	4	1	0.12	Developmentally-regulated GTP-binding protein 1 OS=Homo sapiens GN=DRG1 PE=1 SV=1
5	1	UPR_HomoSapiens	sp|Q13085-2|ACACA_HUMAN	137	261231	92	8	35	6	0.12	Isoform 2 of Acetyl-CoA carboxylase 1 OS=Homo sapiens GN=ACACA
6	1	UPR_HomoSapiens	sp|Q92547|TOPB1_HUMAN	119	172681	82	6	24	3	0.09	DNA topoisomerase 2-binding protein 1 OS=Homo sapiens GN=TOPBP1 PE=1 SV=3
10	1	UPR_HomoSapiens	sp|P11498|PYC_HUMAN	78	130293	10	1	8	1	0.04	Pyruvate carboxylase, mitochondrial OS=Homo sapiens GN=PC PE=1 SV=2
11	1	UPR_HomoSapiens	sp|Q86YZ3|HORN_HUMAN	72	283140	4	1	4	1	0.02	Hornerin OS=Homo sapiens GN=HRNR PE=1 SV=2

## Sheet: SD 4 - Motif 3
User	bmk
Search title	RK QE591_MSQ498repeat_AndrewBlackford_20160112_4.mgf
MS data file	E:\mgf_Orbi\QE591_MSQ498repeat_AndrewBlackford_20160112_4.mgf
Database	UPR_HomoSapiens 20141015
Timestamp	6 Mar 2016 at 10:03:42 GMT
Type of search	MS/MS Ion Search
Enzyme	Trypsin
Fixed modifications	Carbamidomethyl (C)
Variable modifications	Deamidated (N),Oxidation (M)
Mass values	Monoisotopic
Protein mass	Unrestricted
Peptide mass tolerance	10 ppm
Fragment mass tolerance	0.05 Da
Max missed cleavages	1
Instrument type	Q-Exactive
Number of queries	9063
Significance threshold p<	0.007051
Max. number of families	AUTO
Ions score or expect cut-off	20
Preferred taxonomy	All entries
Show Percolator scores?	no
Filters:	NOT(Description CONTAINS "keratin")
Family	Member	Database	Accession	Score	Mass	Num. of matches	Num. of significant matches	Num. of sequences	Num. of significant sequences	emPAI	Description
54	1	UPR_HomoSapiens	sp|P62829|RL23_HUMAN	313	14970	13	12	7	6	11.07	60S ribosomal protein L23 OS=Homo sapiens GN=RPL23 PE=1 SV=1
30	1	UPR_HomoSapiens	tr|C9JNW5|C9JNW5_HUMAN	599	17646	24	21	7	7	7.34	60S ribosomal protein L24 OS=Homo sapiens GN=RPL24 PE=1 SV=1
225	1	UPR_HomoSapiens	tr|A0A075B6Z2|A0A075B6Z2_HUMAN	36	2220	20	2	1	1	5.64	Protein TRAJ56 (Fragment) OS=Homo sapiens GN=TRAJ56 PE=4 SV=1
12	1	UPR_HomoSapiens	sp|Q16698-2|DECR_HUMAN	1327	35200	70	64	13	11	5.54	Isoform 2 of 2,4-dienoyl-CoA reductase, mitochondrial OS=Homo sapiens GN=DECR1
22	1	UPR_HomoSapiens	tr|F8VRV5|F8VRV5_HUMAN	893	7319	17	17	1	1	5.5	Dynein light chain 1, cytoplasmic OS=Homo sapiens GN=DYNLL1 PE=1 SV=1
7	1	UPR_HomoSapiens	sp|P27694|RFA1_HUMAN	1760	68723	77	72	25	25	5.44	Replication protein A 70 kDa DNA-binding subunit OS=Homo sapiens GN=RPA1 PE=1 SV=2
69	1	UPR_HomoSapiens	sp|P37108|SRP14_HUMAN	205	14675	10	10	5	5	3.91	Signal recognition particle 14 kDa protein OS=Homo sapiens GN=SRP14 PE=1 SV=2
1	1	UPR_HomoSapiens	sp|Q9Y4B5|MTCL1_HUMAN	5917	210652	241	208	66	62	3.85	Microtubule cross-linking factor 1 OS=Homo sapiens GN=MTCL1 PE=1 SV=5
72	1	UPR_HomoSapiens	tr|B5MC59|B5MC59_HUMAN	194	9222	9	8	3	2	3.48	Replication protein A 14 kDa subunit OS=Homo sapiens GN=RPA3 PE=1 SV=1
20	1	UPR_HomoSapiens	sp|Q53H96|P5CR3_HUMAN	932	29144	27	23	9	8	3.27	Pyrroline-5-carboxylate reductase 3 OS=Homo sapiens GN=PYCRL PE=1 SV=2
15	1	UPR_HomoSapiens	sp|Q9Y3Y2-3|CHTOP_HUMAN	1107	26508	30	25	7	5	3.13	Isoform 2 of Chromatin target of PRMT1 protein OS=Homo sapiens GN=CHTOP
21	2	UPR_HomoSapiens	sp|P68371|TBB4B_HUMAN	814	50255	37	32	11	11	3.1	Tubulin beta-4B chain OS=Homo sapiens GN=TUBB4B PE=1 SV=1
21	1	UPR_HomoSapiens	tr|Q5JP53|Q5JP53_HUMAN	914	48135	39	34	11	11	2.95	Tubulin beta chain OS=Homo sapiens GN=TUBB PE=1 SV=1
43	1	UPR_HomoSapiens	sp|P26373|RL13_HUMAN	388	24304	22	16	6	6	2.87	60S ribosomal protein L13 OS=Homo sapiens GN=RPL13 PE=1 SV=4
29	1	UPR_HomoSapiens	sp|Q96HS1|PGAM5_HUMAN	623	32213	49	37	10	8	2.74	Serine/threonine-protein phosphatase PGAM5, mitochondrial OS=Homo sapiens GN=PGAM5 PE=1 SV=2
127	1	UPR_HomoSapiens	tr|M0R1V7|M0R1V7_HUMAN	88	7128	2	2	2	2	2.61	Ubiquitin-60S ribosomal protein L40 (Fragment) OS=Homo sapiens GN=UBA52 PE=4 SV=1
8	1	UPR_HomoSapiens	sp|P27448-3|MARK3_HUMAN	1705	81962	64	55	23	20	2.57	Isoform 3 of MAP/microtubule affinity-regulating kinase 3 OS=Homo sapiens GN=MARK3
1	2	UPR_HomoSapiens	sp|Q9Y4B5-4|MTCL1_HUMAN	1971	109609	92	73	28	24	2.51	Isoform 4 of Microtubule cross-linking factor 1 OS=Homo sapiens GN=MTCL1
91	1	UPR_HomoSapiens	tr|U3KQK0|U3KQK0_HUMAN	148	18792	7	6	4	4	2.49	Histone H2B OS=Homo sapiens GN=HIST1H2BN PE=1 SV=1
19	1	UPR_HomoSapiens	sp|P15927-2|RFA2_HUMAN	958	30251	39	35	6	6	2.47	Isoform 2 of Replication protein A 32 kDa subunit OS=Homo sapiens GN=RPA2
90	1	UPR_HomoSapiens	tr|H0YKD8|H0YKD8_HUMAN	151	19174	9	7	5	5	2.39	60S ribosomal protein L28 OS=Homo sapiens GN=RPL28 PE=1 SV=1
53	1	UPR_HomoSapiens	tr|X1WI28|X1WI28_HUMAN	316	23416	20	17	5	5	2.33	60S ribosomal protein L10 (Fragment) OS=Homo sapiens GN=RPL10 PE=1 SV=1
88	1	UPR_HomoSapiens	tr|H0YMV8|H0YMV8_HUMAN	156	11851	5	5	2	2	2.23	40S ribosomal protein S27 OS=Homo sapiens GN=RPS27L PE=1 SV=1
51	1	UPR_HomoSapiens	tr|C9J4Z3|C9J4Z3_HUMAN	320	7847	9	9	2	2	2.2	60S ribosomal protein L37a OS=Homo sapiens GN=RPL37A PE=1 SV=1
32	1	UPR_HomoSapiens	sp|P62753|RS6_HUMAN	556	28834	20	18	7	6	2.14	40S ribosomal protein S6 OS=Homo sapiens GN=RPS6 PE=1 SV=1
8	2	UPR_HomoSapiens	sp|Q7KZI7-14|MARK2_HUMAN	1071	83461	46	37	20	19	2.12	Isoform 14 of Serine/threonine-protein kinase MARK2 OS=Homo sapiens GN=MARK2
52	1	UPR_HomoSapiens	tr|B1AK87|B1AK87_HUMAN	319	29562	14	11	8	6	2.06	Capping protein (Actin filament) muscle Z-line, beta, isoform CRA_a OS=Homo sapiens GN=CAPZB PE=1 SV=1
60	1	UPR_HomoSapiens	tr|G3V279|G3V279_HUMAN	283	8369	9	9	1	1	2.01	Enhancer of rudimentary homolog OS=Homo sapiens GN=ERH PE=1 SV=1
116	1	UPR_HomoSapiens	tr|R4GMN7|R4GMN7_HUMAN	100	8779	6	5	2	2	1.86	Protein APITD1-CORT (Fragment) OS=Homo sapiens GN=APITD1-CORT PE=4 SV=1
70	1	UPR_HomoSapiens	sp|O60921|HUS1_HUMAN	202	32070	15	14	6	6	1.8	Checkpoint protein HUS1 OS=Homo sapiens GN=HUS1 PE=1 SV=1
41	1	UPR_HomoSapiens	sp|P60709|ACTB_HUMAN	402	42052	29	25	8	8	1.75	Actin, cytoplasmic 1 OS=Homo sapiens GN=ACTB PE=1 SV=1
24	1	UPR_HomoSapiens	sp|O43829|ZBT14_HUMAN	851	51893	37	31	9	9	1.72	Zinc finger and BTB domain-containing protein 14 OS=Homo sapiens GN=ZBTB14 PE=1 SV=2
94	1	UPR_HomoSapiens	sp|Q6FI13|H2A2A_HUMAN	137	14087	3	3	3	3	1.7	Histone H2A type 2-A OS=Homo sapiens GN=HIST2H2AA3 PE=1 SV=3
94	2	UPR_HomoSapiens	sp|P04908|H2A1B_HUMAN	117	14127	3	3	3	3	1.7	Histone H2A type 1-B/E OS=Homo sapiens GN=HIST1H2AB PE=1 SV=2
46	1	UPR_HomoSapiens	sp|P62701|RS4X_HUMAN	370	29807	23	11	10	6	1.58	40S ribosomal protein S4, X isoform OS=Homo sapiens GN=RPS4X PE=1 SV=2
4	1	UPR_HomoSapiens	sp|P54132|BLM_HUMAN	2573	160611	96	82	32	28	1.58	Bloom syndrome protein OS=Homo sapiens GN=BLM PE=1 SV=1
18	1	UPR_HomoSapiens	tr|E9PRI1|E9PRI1_HUMAN	973	52713	32	28	10	9	1.45	Crossover junction endonuclease MUS81 OS=Homo sapiens GN=MUS81 PE=1 SV=1
62	1	UPR_HomoSapiens	sp|P15880|RS2_HUMAN	246	31590	21	18	7	6	1.45	40S ribosomal protein S2 OS=Homo sapiens GN=RPS2 PE=1 SV=2
39	1	UPR_HomoSapiens	tr|F5H5D3|F5H5D3_HUMAN	431	58606	20	19	11	11	1.43	Tubulin alpha-1C chain OS=Homo sapiens GN=TUBA1C PE=1 SV=1
34	1	UPR_HomoSapiens	sp|P52907|CAZA1_HUMAN	542	33073	14	14	6	6	1.35	F-actin-capping protein subunit alpha-1 OS=Homo sapiens GN=CAPZA1 PE=1 SV=3
63	1	UPR_HomoSapiens	sp|P46781|RS9_HUMAN	245	22635	26	20	6	4	1.29	40S ribosomal protein S9 OS=Homo sapiens GN=RPS9 PE=1 SV=3
9	1	UPR_HomoSapiens	sp|Q5VYV7|SLX4I_HUMAN	1625	46094	36	33	8	8	1.27	Protein SLX4IP OS=Homo sapiens GN=SLX4IP PE=1 SV=1
26	1	UPR_HomoSapiens	sp|Q9BY77|PDIP3_HUMAN	736	46289	30	26	9	8	1.26	Polymerase delta-interacting protein 3 OS=Homo sapiens GN=POLDIP3 PE=1 SV=2
188	1	UPR_HomoSapiens	tr|M0QX76|M0QX76_HUMAN	49	5611	1	1	1	1	1.22	40S ribosomal protein S16 (Fragment) OS=Homo sapiens GN=RPS16 PE=1 SV=1
14	1	UPR_HomoSapiens	sp|Q14684|RRP1B_HUMAN	1157	84774	51	39	16	13	1.19	Ribosomal RNA processing protein 1 homolog B OS=Homo sapiens GN=RRP1B PE=1 SV=3
187	1	UPR_HomoSapiens	tr|F8WBP7|F8WBP7_HUMAN	49	6034	1	1	1	1	1.13	Putative peptidyl-prolyl cis-trans isomerase OS=Homo sapiens GN=RANBP2 PE=1 SV=1
2	1	UPR_HomoSapiens	sp|O60293|ZC3H1_HUMAN	4375	228153	127	118	35	34	1.12	Zinc finger C3H1 domain-containing protein OS=Homo sapiens GN=ZFC3H1 PE=1 SV=3
28	1	UPR_HomoSapiens	sp|Q96AY2|EME1_HUMAN	634	64125	28	20	14	10	1.09	Crossover junction endonuclease EME1 OS=Homo sapiens GN=EME1 PE=1 SV=2
27	1	UPR_HomoSapiens	sp|P11142|HSP7C_HUMAN	640	71082	25	23	10	9	1.08	Heat shock cognate 71 kDa protein OS=Homo sapiens GN=HSPA8 PE=1 SV=1
207	1	UPR_HomoSapiens	tr|M0QY96|M0QY96_HUMAN	43	12788	4	3	1	1	1.07	Heterogeneous nuclear ribonucleoprotein M (Fragment) OS=Homo sapiens GN=HNRNPM PE=1 SV=1
102	1	UPR_HomoSapiens	sp|O60671|RAD1_HUMAN	126	32434	11	9	6	5	1.07	Cell cycle checkpoint protein RAD1 OS=Homo sapiens GN=RAD1 PE=1 SV=1
25	1	UPR_HomoSapiens	sp|P42285|SK2L2_HUMAN	840	118756	45	39	19	16	1.05	Superkiller viralicidic activity 2-like 2 OS=Homo sapiens GN=SKIV2L2 PE=1 SV=3
126	1	UPR_HomoSapiens	sp|P62854|RS26_HUMAN	89	13292	6	4	2	2	1.01	40S ribosomal protein S26 OS=Homo sapiens GN=RPS26 PE=1 SV=3
61	1	UPR_HomoSapiens	sp|P36578|RL4_HUMAN	276	47953	21	17	7	5	0.99	60S ribosomal protein L4 OS=Homo sapiens GN=RPL4 PE=1 SV=5
73	1	UPR_HomoSapiens	tr|J3KRX5|J3KRX5_HUMAN	178	20386	14	11	5	3	0.99	60S ribosomal protein L17 (Fragment) OS=Homo sapiens GN=RPL17 PE=1 SV=1
182	1	UPR_HomoSapiens	tr|H9KVD1|H9KVD1_HUMAN	53	13845	3	2	2	2	0.96	UAP56-interacting factor OS=Homo sapiens GN=FYTTD1 PE=1 SV=1
58	1	UPR_HomoSapiens	sp|Q9H4P4-2|RNF41_HUMAN	299	28403	16	15	4	4	0.94	Isoform 2 of E3 ubiquitin-protein ligase NRDP1 OS=Homo sapiens GN=RNF41
133	1	UPR_HomoSapiens	tr|M0QZC5|M0QZC5_HUMAN	86	14103	11	5	2	2	0.94	40S ribosomal protein S11 OS=Homo sapiens GN=RPS11 PE=1 SV=1
64	1	UPR_HomoSapiens	sp|P07992-3|ERCC1_HUMAN	244	35883	25	18	5	5	0.93	Isoform 3 of DNA excision repair protein ERCC-1 OS=Homo sapiens GN=ERCC1
3	1	UPR_HomoSapiens	sp|Q14980-2|NUMA1_HUMAN	2818	237456	113	99	32	28	0.86	Isoform 2 of Nuclear mitotic apparatus protein 1 OS=Homo sapiens GN=NUMA1
185	1	UPR_HomoSapiens	tr|I3L1P4|I3L1P4_HUMAN	50	15228	2	2	2	2	0.85	Proline-, glutamic acid- and leucine-rich protein 1 (Fragment) OS=Homo sapiens GN=PELP1 PE=1 SV=1
33	1	UPR_HomoSapiens	sp|Q5JVF3-2|PCID2_HUMAN	544	46370	25	23	6	5	0.84	Isoform 2 of PCI domain-containing protein 2 OS=Homo sapiens GN=PCID2
228	1	UPR_HomoSapiens	tr|J3KSS0|J3KSS0_HUMAN	36	7570	2	1	1	1	0.83	60S ribosomal protein L26 OS=Homo sapiens GN=RPL26 PE=4 SV=1
45	1	UPR_HomoSapiens	tr|J3KTE4|J3KTE4_HUMAN	373	23347	9	9	2	2	0.83	Ribosomal protein L19 OS=Homo sapiens GN=RPL19 PE=1 SV=1
40	1	UPR_HomoSapiens	tr|E7EUY5|E7EUY5_HUMAN	425	15703	14	13	3	2	0.82	Single-stranded DNA-binding protein, mitochondrial (Fragment) OS=Homo sapiens GN=SSBP1 PE=1 SV=1
175	1	UPR_HomoSapiens	tr|E9PE20|E9PE20_HUMAN	57	7777	4	1	2	1	0.8	Signal recognition particle 9 kDa protein OS=Homo sapiens GN=SRP9 PE=1 SV=1
13	1	UPR_HomoSapiens	sp|Q14690|RRP5_HUMAN	1242	209939	78	67	27	26	0.8	Protein RRP5 homolog OS=Homo sapiens GN=PDCD11 PE=1 SV=3
148	1	UPR_HomoSapiens	sp|P62266|RS23_HUMAN	75	15969	2	2	2	2	0.79	40S ribosomal protein S23 OS=Homo sapiens GN=RPS23 PE=1 SV=3
155	1	UPR_HomoSapiens	sp|Q96E14|RMI2_HUMAN	72	16026	2	2	2	2	0.79	RecQ-mediated genome instability protein 2 OS=Homo sapiens GN=RMI2 PE=1 SV=2
11	1	UPR_HomoSapiens	sp|Q8TDM6-4|DLG5_HUMAN	1345	203587	71	55	29	24	0.79	Isoform 4 of Disks large homolog 5 OS=Homo sapiens GN=DLG5
112	1	UPR_HomoSapiens	tr|J3KS65|J3KS65_HUMAN	105	16311	3	3	2	2	0.77	POU domain, class 2, transcription factor 2 (Fragment) OS=Homo sapiens GN=POU2F2 PE=1 SV=1
10	1	UPR_HomoSapiens	sp|Q8IY92|SLX4_HUMAN	1449	201713	64	52	25	23	0.76	Structure-specific endonuclease subunit SLX4 OS=Homo sapiens GN=SLX4 PE=1 SV=3
151	1	UPR_HomoSapiens	tr|J3KQN4|J3KQN4_HUMAN	74	16653	7	4	3	2	0.75	60S ribosomal protein L36a OS=Homo sapiens GN=RPL36A PE=3 SV=1
118	1	UPR_HomoSapiens	sp|Q96CM3|RUSD4_HUMAN	97	42578	12	10	4	4	0.74	RNA pseudouridylate synthase domain-containing protein 4 OS=Homo sapiens GN=RPUSD4 PE=2 SV=1
104	1	UPR_HomoSapiens	sp|P63173|RL38_HUMAN	124	8270	8	8	1	1	0.74	60S ribosomal protein L38 OS=Homo sapiens GN=RPL38 PE=1 SV=2
248	1	UPR_HomoSapiens	sp|P62277|RS13_HUMAN	26	17212	2	2	2	2	0.72	40S ribosomal protein S13 OS=Homo sapiens GN=RPS13 PE=1 SV=2
186	1	UPR_HomoSapiens	sp|P30050|RL12_HUMAN	49	17979	2	2	2	2	0.68	60S ribosomal protein L12 OS=Homo sapiens GN=RPL12 PE=1 SV=1
50	1	UPR_HomoSapiens	sp|Q8N8K9-3|K1958_HUMAN	333	83730	19	18	9	9	0.67	Isoform 3 of Uncharacterized protein KIAA1958 OS=Homo sapiens GN=KIAA1958
78	1	UPR_HomoSapiens	sp|P43351|RAD52_HUMAN	171	46596	11	9	5	5	0.66	DNA repair protein RAD52 homolog OS=Homo sapiens GN=RAD52 PE=1 SV=1
57	1	UPR_HomoSapiens	sp|Q9BR77|CCD77_HUMAN	304	58077	15	14	4	4	0.63	Coiled-coil domain-containing protein 77 OS=Homo sapiens GN=CCDC77 PE=2 SV=1
251	1	UPR_HomoSapiens	tr|H3BQB9|H3BQB9_HUMAN	25	9687	3	1	1	1	0.61	Kinesin-like protein KIF22 OS=Homo sapiens GN=KIF22 PE=1 SV=1
35	1	UPR_HomoSapiens	sp|Q9H9A7|RMI1_HUMAN	531	70671	15	14	7	6	0.6	RecQ-mediated genome instability protein 1 OS=Homo sapiens GN=RMI1 PE=1 SV=3
44	1	UPR_HomoSapiens	sp|Q14145|KEAP1_HUMAN	382	71160	19	19	7	7	0.59	Kelch-like ECH-associated protein 1 OS=Homo sapiens GN=KEAP1 PE=1 SV=2
100	1	UPR_HomoSapiens	sp|Q9BWC9|CC106_HUMAN	126	32241	5	5	3	3	0.55	Coiled-coil domain-containing protein 106 OS=Homo sapiens GN=CCDC106 PE=1 SV=1
149	1	UPR_HomoSapiens	tr|F2Z388|F2Z388_HUMAN	75	10809	4	4	1	1	0.54	60S ribosomal protein L35 OS=Homo sapiens GN=RPL35 PE=1 SV=1
34	2	UPR_HomoSapiens	sp|P47755|CAZA2_HUMAN	94	33157	4	3	3	3	0.53	F-actin-capping protein subunit alpha-2 OS=Homo sapiens GN=CAPZA2 PE=1 SV=3
96	1	UPR_HomoSapiens	tr|C9IYA4|C9IYA4_HUMAN	130	33883	6	6	3	3	0.52	Uncharacterized protein C14orf80 (Fragment) OS=Homo sapiens GN=C14orf80 PE=4 SV=2
131	1	UPR_HomoSapiens	sp|P04792|HSPB1_HUMAN	87	22826	3	2	2	2	0.51	Heat shock protein beta-1 OS=Homo sapiens GN=HSPB1 PE=1 SV=2
229	1	UPR_HomoSapiens	sp|P62805|H4_HUMAN	35	11360	1	1	1	1	0.51	Histone H4 OS=Homo sapiens GN=HIST1H4A PE=1 SV=2
95	1	UPR_HomoSapiens	tr|M0QYS1|M0QYS1_HUMAN	133	24258	8	8	2	2	0.47	60S ribosomal protein L13a (Fragment) OS=Homo sapiens GN=RPL13A PE=1 SV=2
23	1	UPR_HomoSapiens	tr|E3W994|E3W994_HUMAN	853	139577	35	31	13	11	0.45	CLIP-associating protein 2 OS=Homo sapiens GN=CLASP2 PE=1 SV=2
8	3	UPR_HomoSapiens	sp|Q9P0L2|MARK1_HUMAN	362	89460	21	15	10	7	0.45	Serine/threonine-protein kinase MARK1 OS=Homo sapiens GN=MARK1 PE=1 SV=2
214	1	UPR_HomoSapiens	tr|H3BSZ6|H3BSZ6_HUMAN	40	12575	1	1	1	1	0.45	Probable crossover junction endonuclease EME2 (Fragment) OS=Homo sapiens GN=EME2 PE=4 SV=1
27	2	UPR_HomoSapiens	sp|P08107-2|HSP71_HUMAN	391	64183	16	15	5	5	0.45	Isoform 2 of Heat shock 70 kDa protein 1A/1B OS=Homo sapiens GN=HSPA1A
17	1	UPR_HomoSapiens	sp|Q92889|XPF_HUMAN	1025	105333	35	31	8	6	0.43	DNA repair endonuclease XPF OS=Homo sapiens GN=ERCC4 PE=1 SV=3
83	1	UPR_HomoSapiens	tr|E9PFW3|E9PFW3_HUMAN	160	52612	14	8	5	4	0.43	AP-2 complex subunit mu OS=Homo sapiens GN=AP2M1 PE=1 SV=1
97	1	UPR_HomoSapiens	sp|Q86TJ2-2|TAD2B_HUMAN	129	40231	7	7	2	2	0.42	Isoform 2 of Transcriptional adapter 2-beta OS=Homo sapiens GN=TADA2B
212	1	UPR_HomoSapiens	tr|K7EKQ4|K7EKQ4_HUMAN	41	13241	1	1	1	1	0.42	Fanconi anemia-associated protein of 24 kDa OS=Homo sapiens GN=C19orf40 PE=4 SV=1
36	1	UPR_HomoSapiens	tr|F5GWS0|F5GWS0_HUMAN	503	163627	32	26	14	11	0.42	CLIP-associating protein 1 OS=Homo sapiens GN=CLASP1 PE=1 SV=1
246	1	UPR_HomoSapiens	sp|P49207|RL34_HUMAN	27	13513	2	1	1	1	0.41	60S ribosomal protein L34 OS=Homo sapiens GN=RPL34 PE=1 SV=3
216	1	UPR_HomoSapiens	tr|B4DE08|B4DE08_HUMAN	38	13816	1	1	1	1	0.4	Mediator of RNA polymerase II transcription subunit 20 OS=Homo sapiens GN=MED20 PE=1 SV=1
86	1	UPR_HomoSapiens	sp|Q6SPF0|SAMD1_HUMAN	158	56189	12	9	4	4	0.4	Atherin OS=Homo sapiens GN=SAMD1 PE=1 SV=1
204	1	UPR_HomoSapiens	sp|O95059|RPP14_HUMAN	45	13912	1	1	1	1	0.4	Ribonuclease P protein subunit p14 OS=Homo sapiens GN=RPP14 PE=1 SV=3
138	1	UPR_HomoSapiens	sp|Q6NW34-2|CC017_HUMAN	80	57283	5	5	4	4	0.39	Isoform 2 of Uncharacterized protein C3orf17 OS=Homo sapiens GN=C3orf17
243	1	UPR_HomoSapiens	tr|K7EQN9|K7EQN9_HUMAN	28	14112	1	1	1	1	0.39	Tubulin delta chain OS=Homo sapiens GN=TUBD1 PE=4 SV=1
208	1	UPR_HomoSapiens	tr|B4DEB1|B4DEB1_HUMAN	42	14158	1	1	1	1	0.39	Histone H3 OS=Homo sapiens GN=H3F3A PE=1 SV=1
59	1	UPR_HomoSapiens	sp|Q96PV6-2|LENG8_HUMAN	294	88957	14	13	5	4	0.38	Isoform 2 of Leukocyte receptor cluster member 8 OS=Homo sapiens GN=LENG8
122	1	UPR_HomoSapiens	sp|Q68D10-2|SPT2_HUMAN	92	74299	8	6	6	5	0.38	Isoform 2 of Protein SPT2 homolog OS=Homo sapiens GN=SPTY2D1
48	1	UPR_HomoSapiens	sp|Q9H6H4|REEP4_HUMAN	338	29547	8	6	3	2	0.38	Receptor expression-enhancing protein 4 OS=Homo sapiens GN=REEP4 PE=1 SV=1
76	1	UPR_HomoSapiens	sp|P63010-2|AP2B1_HUMAN	174	106537	12	10	5	5	0.37	Isoform 2 of AP-2 complex subunit beta OS=Homo sapiens GN=AP2B1
89	1	UPR_HomoSapiens	sp|Q8N554-2|ZN276_HUMAN	153	61237	8	8	4	4	0.36	Isoform 2 of Zinc finger protein 276 OS=Homo sapiens GN=ZNF276
47	1	UPR_HomoSapiens	sp|Q9UHB7|AFF4_HUMAN	351	127781	19	17	9	8	0.35	AF4/FMR2 family member 4 OS=Homo sapiens GN=AFF4 PE=1 SV=1
115	1	UPR_HomoSapiens	sp|P78345|RPP38_HUMAN	103	32043	5	3	3	2	0.34	Ribonuclease P protein subunit p38 OS=Homo sapiens GN=RPP38 PE=1 SV=2
99	1	UPR_HomoSapiens	tr|A0A075B7A0|A0A075B7A0_HUMAN	126	16245	3	3	1	1	0.33	60S ribosomal protein L18 OS=Homo sapiens GN=RPL18 PE=4 SV=1
134	1	UPR_HomoSapiens	tr|M0R0P7|M0R0P7_HUMAN	82	16338	3	2	2	1	0.33	60S ribosomal protein L18a OS=Homo sapiens GN=RPL18A PE=1 SV=1
105	1	UPR_HomoSapiens	sp|Q99575|POP1_HUMAN	121	116346	14	9	8	7	0.33	Ribonucleases P/MRP protein subunit POP1 OS=Homo sapiens GN=POP1 PE=1 SV=2
65	1	UPR_HomoSapiens	sp|Q9H0A0|NAT10_HUMAN	242	116569	20	9	12	7	0.33	N-acetyltransferase 10 OS=Homo sapiens GN=NAT10 PE=1 SV=2
177	1	UPR_HomoSapiens	tr|K7ELC7|K7ELC7_HUMAN	55	16460	1	1	1	1	0.33	60S ribosomal protein L27 (Fragment) OS=Homo sapiens GN=RPL27 PE=1 SV=1
233	1	UPR_HomoSapiens	tr|K7ELY4|K7ELY4_HUMAN	33	16411	2	1	1	1	0.33	Protein DGCR6 OS=Homo sapiens GN=DGCR6 PE=4 SV=1
227	1	UPR_HomoSapiens	sp|Q6NUK4-2|REEP3_HUMAN	36	16988	3	3	1	1	0.32	Isoform 2 of Receptor expression-enhancing protein 3 OS=Homo sapiens GN=REEP3
199	1	UPR_HomoSapiens	sp|Q96EK4|THA11_HUMAN	46	34776	2	2	1	1	0.31	THAP domain-containing protein 11 OS=Homo sapiens GN=THAP11 PE=1 SV=2
129	1	UPR_HomoSapiens	tr|K7EKG9|K7EKG9_HUMAN	87	35089	4	4	2	2	0.31	Ataxin-7-like protein 3 (Fragment) OS=Homo sapiens GN=ATXN7L3 PE=1 SV=1
42	1	UPR_HomoSapiens	sp|P07996-2|TSP1_HUMAN	399	124062	19	16	8	7	0.31	Isoform 2 of Thrombospondin-1 OS=Homo sapiens GN=THBS1
67	1	UPR_HomoSapiens	tr|H0YA55|H0YA55_HUMAN	212	53076	17	6	5	3	0.31	Serum albumin (Fragment) OS=Homo sapiens GN=ALB PE=1 SV=1
107	1	UPR_HomoSapiens	sp|P35250-2|RFC2_HUMAN	111	35677	5	5	2	2	0.3	Isoform 2 of Replication factor C subunit 2 OS=Homo sapiens GN=RFC2
123	1	UPR_HomoSapiens	sp|P50750-2|CDK9_HUMAN	90	53731	7	5	3	3	0.3	Isoform 2 of Cyclin-dependent kinase 9 OS=Homo sapiens GN=CDK9
190	1	UPR_HomoSapiens	sp|P62269|RS18_HUMAN	48	17708	1	1	1	1	0.3	40S ribosomal protein S18 OS=Homo sapiens GN=RPS18 PE=1 SV=3
230	1	UPR_HomoSapiens	tr|U3KQR5|U3KQR5_HUMAN	35	17974	2	1	1	1	0.3	60S ribosomal protein L6 (Fragment) OS=Homo sapiens GN=RPL6 PE=1 SV=1
31	1	UPR_HomoSapiens	sp|Q13472-2|TOP3A_HUMAN	594	111210	26	17	10	6	0.29	Isoform Short of DNA topoisomerase 3-alpha OS=Homo sapiens GN=TOP3A
239	1	UPR_HomoSapiens	tr|G3V210|G3V210_HUMAN	31	18373	3	1	3	1	0.29	60S acidic ribosomal protein P0 OS=Homo sapiens GN=RPLP0 PE=1 SV=1
125	1	UPR_HomoSapiens	sp|Q15365|PCBP1_HUMAN	89	37987	7	5	3	2	0.28	Poly(rC)-binding protein 1 OS=Homo sapiens GN=PCBP1 PE=1 SV=2
171	1	UPR_HomoSapiens	tr|M0R0Y3|M0R0Y3_HUMAN	59	38845	2	2	2	2	0.28	RuvB-like 2 OS=Homo sapiens GN=RUVBL2 PE=1 SV=1
79	1	UPR_HomoSapiens	tr|K7EMH3|K7EMH3_HUMAN	168	39669	6	4	3	2	0.27	DNA-directed RNA polymerase, mitochondrial (Fragment) OS=Homo sapiens GN=POLRMT PE=1 SV=2
145	1	UPR_HomoSapiens	tr|Q5VVC8|Q5VVC8_HUMAN	77	20167	1	1	1	1	0.26	60S ribosomal protein L11 (Fragment) OS=Homo sapiens GN=RPL11 PE=1 SV=1
77	1	UPR_HomoSapiens	tr|H7C4X9|H7C4X9_HUMAN	171	122714	13	11	7	6	0.26	Protein kinase C-binding protein 1 (Fragment) OS=Homo sapiens GN=ZMYND8 PE=1 SV=2
68	1	UPR_HomoSapiens	sp|P42568-2|AF9_HUMAN	210	63410	8	8	3	3	0.25	Isoform 2 of Protein AF-9 OS=Homo sapiens GN=MLLT3
87	1	UPR_HomoSapiens	sp|O95782-2|AP2A1_HUMAN	157	106378	13	8	7	5	0.25	Isoform B of AP-2 complex subunit alpha-1 OS=Homo sapiens GN=AP2A1
108	1	UPR_HomoSapiens	sp|Q9Y265-2|RUVB1_HUMAN	109	42499	5	5	2	2	0.25	Isoform 2 of RuvB-like 1 OS=Homo sapiens GN=RUVBL1
162	1	UPR_HomoSapiens	tr|Q5T8U3|Q5T8U3_HUMAN	66	21702	5	4	2	1	0.24	60S ribosomal protein L7a (Fragment) OS=Homo sapiens GN=RPL7A PE=1 SV=1
85	1	UPR_HomoSapiens	sp|Q12962|TAF10_HUMAN	158	21812	3	3	1	1	0.24	Transcription initiation factor TFIID subunit 10 OS=Homo sapiens GN=TAF10 PE=1 SV=1
144	1	UPR_HomoSapiens	tr|B5MCF9|B5MCF9_HUMAN	78	66435	10	5	4	3	0.24	Pescadillo homolog OS=Homo sapiens GN=PES1 PE=1 SV=1
113	1	UPR_HomoSapiens	sp|Q9Y2R4|DDX52_HUMAN	104	67798	11	7	4	3	0.23	Probable ATP-dependent RNA helicase DDX52 OS=Homo sapiens GN=DDX52 PE=1 SV=3
103	1	UPR_HomoSapiens	tr|J3KTA4|J3KTA4_HUMAN	125	69557	4	3	4	3	0.23	Probable ATP-dependent RNA helicase DDX5 OS=Homo sapiens GN=DDX5 PE=1 SV=1
110	1	UPR_HomoSapiens	sp|Q8N1G0-2|ZN687_HUMAN	108	117664	10	8	5	5	0.22	Isoform 2 of Zinc finger protein 687 OS=Homo sapiens GN=ZNF687
139	1	UPR_HomoSapiens	sp|Q9H0H5|RGAP1_HUMAN	80	71666	9	7	3	3	0.22	Rac GTPase-activating protein 1 OS=Homo sapiens GN=RACGAP1 PE=1 SV=1
205	1	UPR_HomoSapiens	sp|Q9BUE0|MED18_HUMAN	45	23761	1	1	1	1	0.22	Mediator of RNA polymerase II transcription subunit 18 OS=Homo sapiens GN=MED18 PE=1 SV=1
202	1	UPR_HomoSapiens	tr|C9JSE3|C9JSE3_HUMAN	45	23850	3	2	2	1	0.22	Fanconi anemia group G protein (Fragment) OS=Homo sapiens GN=FANCG PE=4 SV=1
27	3	UPR_HomoSapiens	sp|P11021|GRP78_HUMAN	118	72402	5	4	3	3	0.22	78 kDa glucose-regulated protein OS=Homo sapiens GN=HSPA5 PE=1 SV=2
66	1	UPR_HomoSapiens	sp|Q9ULJ3-2|ZBT21_HUMAN	226	97002	7	7	4	4	0.22	Isoform 2 of Zinc finger and BTB domain-containing protein 21 OS=Homo sapiens GN=ZBTB21
103	2	UPR_HomoSapiens	sp|Q92841-1|DDX17_HUMAN	110	72953	6	4	4	3	0.22	Isoform 2 of Probable ATP-dependent RNA helicase DDX17 OS=Homo sapiens GN=DDX17
84	1	UPR_HomoSapiens	sp|O60583-2|CCNT2_HUMAN	159	74149	6	5	3	3	0.21	Isoform 2 of Cyclin-T2 OS=Homo sapiens GN=CCNT2
82	1	UPR_HomoSapiens	tr|B0YJC4|B0YJC4_HUMAN	161	49680	12	7	5	2	0.21	Vimentin OS=Homo sapiens GN=VIM PE=1 SV=1
179	1	UPR_HomoSapiens	tr|V9GYB6|V9GYB6_HUMAN	54	25087	2	2	1	1	0.21	ATP-dependent DNA helicase Q4 (Fragment) OS=Homo sapiens GN=RECQL4 PE=4 SV=1
106	1	UPR_HomoSapiens	sp|Q96C00|ZBTB9_HUMAN	120	51255	3	2	3	2	0.2	Zinc finger and BTB domain-containing protein 9 OS=Homo sapiens GN=ZBTB9 PE=1 SV=1
80	1	UPR_HomoSapiens	tr|B4E1K0|B4E1K0_HUMAN	167	78221	11	10	3	3	0.2	Kinesin-like protein KIF23 OS=Homo sapiens GN=KIF23 PE=1 SV=1
210	1	UPR_HomoSapiens	tr|F5GZS4|F5GZS4_HUMAN	42	26490	1	1	1	1	0.19	Fanconi anemia-associated protein of 100 kDa (Fragment) OS=Homo sapiens GN=C17orf70 PE=4 SV=1
232	1	UPR_HomoSapiens	tr|H0YJH7|H0YJH7_HUMAN	34	26907	1	1	1	1	0.19	Thymopentin (Fragment) OS=Homo sapiens GN=TMPO PE=1 SV=1
163	1	UPR_HomoSapiens	sp|Q96K62|ZBT45_HUMAN	64	54829	5	4	2	2	0.19	Zinc finger and BTB domain-containing protein 45 OS=Homo sapiens GN=ZBTB45 PE=2 SV=1
38	1	UPR_HomoSapiens	sp|Q14137|BOP1_HUMAN	453	84261	16	15	3	3	0.18	Ribosome biogenesis protein BOP1 OS=Homo sapiens GN=BOP1 PE=1 SV=2
124	1	UPR_HomoSapiens	tr|F5GY56|F5GY56_HUMAN	90	27929	1	1	1	1	0.18	Pre-mRNA-processing factor 19 (Fragment) OS=Homo sapiens GN=PRPF19 PE=1 SV=1
206	1	UPR_HomoSapiens	tr|E7EUT5|E7EUT5_HUMAN	44	28024	2	2	1	1	0.18	Glyceraldehyde-3-phosphate dehydrogenase OS=Homo sapiens GN=GAPDH PE=1 SV=1
238	1	UPR_HomoSapiens	sp|Q01081|U2AF1_HUMAN	31	28368	2	2	1	1	0.18	Splicing factor U2AF 35 kDa subunit OS=Homo sapiens GN=U2AF1 PE=1 SV=3
37	1	UPR_HomoSapiens	sp|Q13085-2|ACACA_HUMAN	497	261231	22	19	11	9	0.18	Isoform 2 of Acetyl-CoA carboxylase 1 OS=Homo sapiens GN=ACACA
132	1	UPR_HomoSapiens	sp|Q16594|TAF9_HUMAN	86	29070	2	1	2	1	0.18	Transcription initiation factor TFIID subunit 9 OS=Homo sapiens GN=TAF9 PE=1 SV=1
150	1	UPR_HomoSapiens	sp|Q3KQU3-2|MA7D1_HUMAN	74	88958	5	5	3	3	0.17	Isoform 2 of MAP7 domain-containing protein 1 OS=Homo sapiens GN=MAP7D1
178	1	UPR_HomoSapiens	tr|R4GND2|R4GND2_HUMAN	54	59543	4	3	2	2	0.17	Transcription factor SPT20 homolog OS=Homo sapiens GN=SUPT20H PE=1 SV=1
157	1	UPR_HomoSapiens	sp|Q96GQ7|DDX27_HUMAN	70	90292	4	3	3	3	0.17	Probable ATP-dependent RNA helicase DDX27 OS=Homo sapiens GN=DDX27 PE=1 SV=2
172	1	UPR_HomoSapiens	sp|Q03111|ENL_HUMAN	59	62417	4	2	2	2	0.16	Protein ENL OS=Homo sapiens GN=MLLT1 PE=1 SV=2
209	1	UPR_HomoSapiens	tr|H0YET3|H0YET3_HUMAN	42	32875	2	2	1	1	0.15	Protein NPAT (Fragment) OS=Homo sapiens GN=NPAT PE=1 SV=2
166	1	UPR_HomoSapiens	tr|J3KSZ8|J3KSZ8_HUMAN	62	66126	2	2	2	2	0.15	Male-specific lethal 1 homolog OS=Homo sapiens GN=MSL1 PE=1 SV=1
237	1	UPR_HomoSapiens	sp|Q96ES7|SGF29_HUMAN	31	33445	1	1	1	1	0.15	SAGA-associated factor 29 homolog OS=Homo sapiens GN=CCDC101 PE=1 SV=1
241	1	UPR_HomoSapiens	sp|Q96QR8|PURB_HUMAN	30	33392	1	1	1	1	0.15	Transcriptional activator protein Pur-beta OS=Homo sapiens GN=PURB PE=1 SV=3
111	1	UPR_HomoSapiens	sp|Q9BZE4-2|NOG1_HUMAN	108	68629	4	3	2	2	0.15	Isoform 2 of Nucleolar GTP-binding protein 1 OS=Homo sapiens GN=GTPBP4
74	1	UPR_HomoSapiens	sp|Q92610|ZN592_HUMAN	178	140121	7	5	4	4	0.15	Zinc finger protein 592 OS=Homo sapiens GN=ZNF592 PE=1 SV=2
152	1	UPR_HomoSapiens	tr|X6RLL4|X6RLL4_HUMAN	73	35167	3	3	1	1	0.14	Ribonuclease P protein subunit p40 OS=Homo sapiens GN=RPP40 PE=4 SV=1
81	1	UPR_HomoSapiens	sp|P40938-2|RFC3_HUMAN	162	35589	6	5	1	1	0.14	Isoform 2 of Replication factor C subunit 3 OS=Homo sapiens GN=RFC3
154	1	UPR_HomoSapiens	sp|O00571-2|DDX3X_HUMAN	72	71710	5	3	3	2	0.14	Isoform 2 of ATP-dependent RNA helicase DDX3X OS=Homo sapiens GN=DDX3X
193	1	UPR_HomoSapiens	tr|H7C3E5|H7C3E5_HUMAN	48	36121	2	2	1	1	0.14	Mediator of RNA polymerase II transcription subunit 14 (Fragment) OS=Homo sapiens GN=MED14 PE=1 SV=1
250	1	UPR_HomoSapiens	sp|O75486-2|SUPT3_HUMAN	25	36055	1	1	1	1	0.14	Isoform 2 of Transcription initiation protein SPT3 homolog OS=Homo sapiens GN=SUPT3H
98	1	UPR_HomoSapiens	tr|H0Y4X3|H0Y4X3_HUMAN	127	36888	3	3	1	1	0.14	RNA-binding protein 39 (Fragment) OS=Homo sapiens GN=RBM39 PE=1 SV=2
236	1	UPR_HomoSapiens	tr|H0YJH0|H0YJH0_HUMAN	31	36928	1	1	1	1	0.14	Protein salvador homolog 1 (Fragment) OS=Homo sapiens GN=SAV1 PE=1 SV=1
161	1	UPR_HomoSapiens	tr|M0QXB4|M0QXB4_HUMAN	67	37072	1	1	1	1	0.14	Coatomer protein complex, subunit epsilon, isoform CRA_g OS=Homo sapiens GN=COPE PE=1 SV=1
240	1	UPR_HomoSapiens	sp|O75529-2|TAF5L_HUMAN	31	37367	1	1	1	1	0.13	Isoform 2 of TAF5-like RNA polymerase II p300/CBP-associated factor-associated factor 65 kDa subunit 5L OS=Homo sapiens GN=TAF5L
170	1	UPR_HomoSapiens	sp|Q96BN2|TADA1_HUMAN	59	37643	2	1	2	1	0.13	Transcriptional adapter 1 OS=Homo sapiens GN=TADA1 PE=1 SV=1
224	1	UPR_HomoSapiens	tr|A8MZF9|A8MZF9_HUMAN	37	38504	1	1	1	1	0.13	Developmentally-regulated GTP-binding protein 2 OS=Homo sapiens GN=DRG2 PE=1 SV=1
196	1	UPR_HomoSapiens	tr|B3KRF7|B3KRF7_HUMAN	47	40154	1	1	1	1	0.12	Zinc finger protein with KRAB and SCAN domains 1 OS=Homo sapiens GN=ZKSCAN1 PE=1 SV=1
244	1	UPR_HomoSapiens	sp|O94992|HEXI1_HUMAN	28	40884	1	1	1	1	0.12	Protein HEXIM1 OS=Homo sapiens GN=HEXIM1 PE=1 SV=1
164	1	UPR_HomoSapiens	sp|O75528-2|TADA3_HUMAN	64	41595	3	1	2	1	0.12	Isoform 2 of Transcriptional adapter 3 OS=Homo sapiens GN=TADA3
165	1	UPR_HomoSapiens	sp|Q9NPI8|FANCF_HUMAN	62	42456	2	2	1	1	0.12	Fanconi anemia group F protein OS=Homo sapiens GN=FANCF PE=1 SV=1
49	1	UPR_HomoSapiens	sp|Q9H6R4-4|NOL6_HUMAN	338	128095	10	10	3	3	0.12	Isoform 4 of Nucleolar protein 6 OS=Homo sapiens GN=NOL6
121	1	UPR_HomoSapiens	sp|Q9Y3T9|NOC2L_HUMAN	93	85721	4	4	2	2	0.12	Nucleolar complex protein 2 homolog OS=Homo sapiens GN=NOC2L PE=1 SV=4
135	1	UPR_HomoSapiens	sp|Q96JM7-2|LMBL3_HUMAN	81	87013	2	2	2	2	0.12	Isoform 2 of Lethal(3)malignant brain tumor-like protein 3 OS=Homo sapiens GN=L3MBTL3
119	1	UPR_HomoSapiens	sp|Q8N1G1|REXO1_HUMAN	96	132740	10	8	4	3	0.11	RNA exonuclease 1 homolog OS=Homo sapiens GN=REXO1 PE=1 SV=3
130	1	UPR_HomoSapiens	tr|H3BND0|H3BND0_HUMAN	87	44024	3	2	2	1	0.11	Uncharacterized protein C16orf59 OS=Homo sapiens GN=C16orf59 PE=4 SV=1
169	1	UPR_HomoSapiens	sp|Q9Y446-2|PKP3_HUMAN	61	89057	4	2	3	2	0.11	Isoform PKP3b of Plakophilin-3 OS=Homo sapiens GN=PKP3
181	1	UPR_HomoSapiens	sp|Q15393-3|SF3B3_HUMAN	53	44863	1	1	1	1	0.11	Isoform 3 of Splicing factor 3B subunit 3 OS=Homo sapiens GN=SF3B3
235	1	UPR_HomoSapiens	tr|B8ZZF3|B8ZZF3_HUMAN	32	45832	1	1	1	1	0.11	Uncharacterized protein OS=Homo sapiens PE=4 SV=2
234	1	UPR_HomoSapiens	sp|P52597|HNRPF_HUMAN	33	45985	1	1	1	1	0.11	Heterogeneous nuclear ribonucleoprotein F OS=Homo sapiens GN=HNRNPF PE=1 SV=3
195	1	UPR_HomoSapiens	sp|Q9Y383-2|LC7L2_HUMAN	47	46853	1	1	1	1	0.11	Isoform 2 of Putative RNA-binding protein Luc7-like 2 OS=Homo sapiens GN=LUC7L2
252	1	UPR_HomoSapiens	sp|Q09028-2|RBBP4_HUMAN	24	47840	2	1	1	1	0.1	Isoform 2 of Histone-binding protein RBBP4 OS=Homo sapiens GN=RBBP4
245	1	UPR_HomoSapiens	sp|Q9GZL7|WDR12_HUMAN	27	48191	2	2	1	1	0.1	Ribosome biogenesis protein WDR12 OS=Homo sapiens GN=WDR12 PE=1 SV=2
242	1	UPR_HomoSapiens	tr|M0R0K9|M0R0K9_HUMAN	30	49031	1	1	1	1	0.1	Transcription intermediary factor 1-beta (Fragment) OS=Homo sapiens GN=TRIM28 PE=1 SV=1
143	1	UPR_HomoSapiens	sp|Q9H8V3-2|ECT2_HUMAN	78	100828	3	3	2	2	0.1	Isoform 2 of Protein ECT2 OS=Homo sapiens GN=ECT2
71	1	UPR_HomoSapiens	sp|Q5VTE0|EF1A3_HUMAN	199	50495	8	7	2	1	0.1	Putative elongation factor 1-alpha-like 3 OS=Homo sapiens GN=EEF1A1P5 PE=5 SV=1
219	1	UPR_HomoSapiens	tr|B3KPJ4|B3KPJ4_HUMAN	38	50942	1	1	1	1	0.1	Polyhomeotic-like protein 2 OS=Homo sapiens GN=PHC2 PE=1 SV=1
128	1	UPR_HomoSapiens	sp|Q8NI77|KI18A_HUMAN	88	103414	4	3	2	2	0.1	Kinesin-like protein KIF18A OS=Homo sapiens GN=KIF18A PE=1 SV=2
198	1	UPR_HomoSapiens	tr|E9PHA6|E9PHA6_HUMAN	47	103977	3	2	2	2	0.1	DNA mismatch repair protein Msh2 OS=Homo sapiens GN=MSH2 PE=1 SV=1
87	2	UPR_HomoSapiens	sp|O94973-2|AP2A2_HUMAN	50	104936	3	2	3	2	0.09	Isoform 2 of AP-2 complex subunit alpha-2 OS=Homo sapiens GN=AP2A2
142	1	UPR_HomoSapiens	tr|C9JZR2|C9JZR2_HUMAN	78	105354	6	5	3	2	0.09	Catenin delta-1 OS=Homo sapiens GN=CTNND1 PE=1 SV=2
167	1	UPR_HomoSapiens	sp|Q9NVR7-2|TBCC1_HUMAN	61	52857	4	2	2	1	0.09	Isoform 2 of TBCC domain-containing protein 1 OS=Homo sapiens GN=TBCCD1
147	1	UPR_HomoSapiens	sp|Q6ZN55-2|ZN574_HUMAN	75	110842	3	3	2	2	0.09	Isoform 2 of Zinc finger protein 574 OS=Homo sapiens GN=ZNF574
75	1	UPR_HomoSapiens	sp|Q86YT6|MIB1_HUMAN	176	112461	7	4	4	2	0.09	E3 ubiquitin-protein ligase MIB1 OS=Homo sapiens GN=MIB1 PE=1 SV=1
101	1	UPR_HomoSapiens	tr|H0Y2V6|H0Y2V6_HUMAN	126	172379	4	3	3	3	0.09	Centrosomal protein of 170 kDa (Fragment) OS=Homo sapiens GN=CEP170 PE=1 SV=1
55	1	UPR_HomoSapiens	sp|Q8IYD8|FANCM_HUMAN	308	234840	11	8	6	4	0.08	Fanconi anemia group M protein OS=Homo sapiens GN=FANCM PE=1 SV=2
218	1	UPR_HomoSapiens	sp|Q9HB96|FANCE_HUMAN	38	59415	1	1	1	1	0.08	Fanconi anemia group E protein OS=Homo sapiens GN=FANCE PE=1 SV=1
92	1	UPR_HomoSapiens	sp|Q9Y5B9|SP16H_HUMAN	138	120409	6	4	4	2	0.08	FACT complex subunit SPT16 OS=Homo sapiens GN=SUPT16H PE=1 SV=1
1	3	UPR_HomoSapiens	sp|O94964-2|SOGA1_HUMAN	230	185512	11	10	4	3	0.08	Isoform 2 of Protein SOGA1 OS=Homo sapiens GN=SOGA1
215	1	UPR_HomoSapiens	sp|O00257|CBX4_HUMAN	39	61672	2	2	1	1	0.08	E3 SUMO-protein ligase CBX4 OS=Homo sapiens GN=CBX4 PE=1 SV=3
140	1	UPR_HomoSapiens	sp|P24928-2|RPB1_HUMAN	79	64341	1	1	1	1	0.08	Isoform 2 of DNA-directed RNA polymerase II subunit RPB1 OS=Homo sapiens GN=POLR2A
249	1	UPR_HomoSapiens	tr|G5E9V3|G5E9V3_HUMAN	25	64426	1	1	1	1	0.08	Pleckstrin homology-like domain family B member 2 OS=Homo sapiens GN=PHLDB2 PE=1 SV=1
158	1	UPR_HomoSapiens	sp|Q8WXI9|P66B_HUMAN	69	65562	3	3	1	1	0.07	Transcriptional repressor p66-beta OS=Homo sapiens GN=GATAD2B PE=1 SV=1
191	1	UPR_HomoSapiens	sp|Q9NVN8|GNL3L_HUMAN	48	66216	2	1	2	1	0.07	Guanine nucleotide-binding protein-like 3-like protein OS=Homo sapiens GN=GNL3L PE=1 SV=1
137	1	UPR_HomoSapiens	sp|Q5JTH9-2|RRP12_HUMAN	80	133994	7	4	3	2	0.07	Isoform 2 of RRP12-like protein OS=Homo sapiens GN=RRP12
173	1	UPR_HomoSapiens	tr|Q5T795|Q5T795_HUMAN	58	134633	3	2	3	2	0.07	Midasin (Fragment) OS=Homo sapiens GN=MDN1 PE=1 SV=1
174	1	UPR_HomoSapiens	sp|Q9Y6J9|TAF6L_HUMAN	57	68342	1	1	1	1	0.07	TAF6-like RNA polymerase II p300/CBP-associated factor-associated factor 65 kDa subunit 6L OS=Homo sapiens GN=TAF6L PE=1 SV=1
56	1	UPR_HomoSapiens	tr|E7ERU0|E7ERU0_HUMAN	305	618237	15	12	10	8	0.07	Dystonin OS=Homo sapiens GN=DST PE=1 SV=1
168	1	UPR_HomoSapiens	sp|P53350|PLK1_HUMAN	61	68953	1	1	1	1	0.07	Serine/threonine-protein kinase PLK1 OS=Homo sapiens GN=PLK1 PE=1 SV=1
160	1	UPR_HomoSapiens	sp|P53621-2|COPA_HUMAN	67	140832	3	3	2	2	0.07	Isoform 2 of Coatomer subunit alpha OS=Homo sapiens GN=COPA
223	1	UPR_HomoSapiens	sp|Q9HDC5|JPH1_HUMAN	37	72098	1	1	1	1	0.07	Junctophilin-1 OS=Homo sapiens GN=JPH1 PE=1 SV=2
120	1	UPR_HomoSapiens	sp|Q9NVC6|MED17_HUMAN	94	73358	5	4	2	1	0.07	Mediator of RNA polymerase II transcription subunit 17 OS=Homo sapiens GN=MED17 PE=1 SV=2
146	1	UPR_HomoSapiens	sp|Q14978-2|NOLC1_HUMAN	76	74702	3	3	1	1	0.07	Isoform Beta of Nucleolar and coiled-body phosphoprotein 1 OS=Homo sapiens GN=NOLC1
192	1	UPR_HomoSapiens	tr|J3KNP2|J3KNP2_HUMAN	48	78126	2	2	1	1	0.06	Transducin beta-like protein 3 (Fragment) OS=Homo sapiens GN=TBL3 PE=4 SV=1
213	1	UPR_HomoSapiens	sp|Q9H6R0|DHX33_HUMAN	40	79565	1	1	1	1	0.06	Putative ATP-dependent RNA helicase DHX33 OS=Homo sapiens GN=DHX33 PE=1 SV=2
183	1	UPR_HomoSapiens	sp|O60563|CCNT1_HUMAN	52	81034	2	1	2	1	0.06	Cyclin-T1 OS=Homo sapiens GN=CCNT1 PE=1 SV=1
197	1	UPR_HomoSapiens	sp|Q02040|AK17A_HUMAN	47	81313	5	2	1	1	0.06	A-kinase anchor protein 17A OS=Homo sapiens GN=AKAP17A PE=1 SV=2
200	1	UPR_HomoSapiens	sp|Q9BUJ2-3|HNRL1_HUMAN	46	84903	1	1	1	1	0.06	Isoform 3 of Heterogeneous nuclear ribonucleoprotein U-like protein 1 OS=Homo sapiens GN=HNRNPUL1
141	1	UPR_HomoSapiens	sp|Q1KMD3|HNRL2_HUMAN	79	85622	3	3	1	1	0.06	Heterogeneous nuclear ribonucleoprotein U-like protein 2 OS=Homo sapiens GN=HNRNPUL2 PE=1 SV=1
222	1	UPR_HomoSapiens	sp|O60934|NBN_HUMAN	37	85590	2	1	1	1	0.06	Nibrin OS=Homo sapiens GN=NBN PE=1 SV=1
203	1	UPR_HomoSapiens	tr|E7EX82|E7EX82_HUMAN	45	89826	1	1	1	1	0.05	Polyhomeotic-like protein 3 OS=Homo sapiens GN=PHC3 PE=1 SV=1
226	1	UPR_HomoSapiens	sp|Q92830|KAT2A_HUMAN	36	94835	5	1	4	1	0.05	Histone acetyltransferase KAT2A OS=Homo sapiens GN=KAT2A PE=1 SV=3
220	1	UPR_HomoSapiens	sp|Q13415|ORC1_HUMAN	37	98372	1	1	1	1	0.05	Origin recognition complex subunit 1 OS=Homo sapiens GN=ORC1 PE=1 SV=2
184	1	UPR_HomoSapiens	sp|Q8NB91|FANCB_HUMAN	51	99431	2	2	1	1	0.05	Fanconi anemia group B protein OS=Homo sapiens GN=FANCB PE=1 SV=1
176	1	UPR_HomoSapiens	sp|Q9H0D6-2|XRN2_HUMAN	55	100639	2	2	1	1	0.05	Isoform 2 of 5'-3' exoribonuclease 2 OS=Homo sapiens GN=XRN2
114	1	UPR_HomoSapiens	sp|O15265-2|ATX7_HUMAN	104	102303	3	3	1	1	0.05	Isoform b of Ataxin-7 OS=Homo sapiens GN=ATXN7
153	1	UPR_HomoSapiens	sp|Q15269|PWP2_HUMAN	73	103357	1	1	1	1	0.05	Periodic tryptophan protein 2 homolog OS=Homo sapiens GN=PWP2 PE=1 SV=2
194	1	UPR_HomoSapiens	sp|Q8NI36|WDR36_HUMAN	48	106282	1	1	1	1	0.05	WD repeat-containing protein 36 OS=Homo sapiens GN=WDR36 PE=1 SV=1
231	1	UPR_HomoSapiens	sp|P33176|KINH_HUMAN	34	110358	2	1	1	1	0.04	Kinesin-1 heavy chain OS=Homo sapiens GN=KIF5B PE=1 SV=1
136	1	UPR_HomoSapiens	sp|P35251-2|RFC1_HUMAN	81	128617	3	3	1	1	0.04	Isoform 2 of Replication factor C subunit 1 OS=Homo sapiens GN=RFC1
93	1	UPR_HomoSapiens	sp|P11498|PYC_HUMAN	138	130293	6	4	2	1	0.04	Pyruvate carboxylase, mitochondrial OS=Homo sapiens GN=PC PE=1 SV=2
180	1	UPR_HomoSapiens	sp|P15924-2|DESP_HUMAN	54	262237	6	2	4	2	0.04	Isoform DPII of Desmoplakin OS=Homo sapiens GN=DSP
109	1	UPR_HomoSapiens	sp|O75132|ZBED4_HUMAN	108	131950	6	4	3	1	0.04	Zinc finger BED domain-containing protein 4 OS=Homo sapiens GN=ZBED4 PE=1 SV=2
217	1	UPR_HomoSapiens	sp|Q5T1M5|FKB15_HUMAN	38	134060	3	1	2	1	0.04	FK506-binding protein 15 OS=Homo sapiens GN=FKBP15 PE=1 SV=2
211	1	UPR_HomoSapiens	tr|I3L100|I3L100_HUMAN	41	154734	1	1	1	1	0.03	Neuralized-like protein 4 (Fragment) OS=Homo sapiens GN=NEURL4 PE=1 SV=2
189	1	UPR_HomoSapiens	tr|Q5JWT2|Q5JWT2_HUMAN	48	158894	2	1	1	1	0.03	Mediator of RNA polymerase II transcription subunit 23 OS=Homo sapiens GN=MED23 PE=1 SV=1
159	1	UPR_HomoSapiens	sp|P46013-2|KI67_HUMAN	68	321301	5	3	3	2	0.03	Isoform Short of Antigen KI-67 OS=Homo sapiens GN=MKI67
201	1	UPR_HomoSapiens	tr|J3KQR7|J3KQR7_HUMAN	45	172225	3	1	3	1	0.03	Centrosomal protein of 170 kDa protein B OS=Homo sapiens GN=CEP170B PE=1 SV=1
247	1	UPR_HomoSapiens	sp|P11047|LAMC1_HUMAN	27	183191	2	1	1	1	0.03	Laminin subunit gamma-1 OS=Homo sapiens GN=LAMC1 PE=1 SV=3
221	1	UPR_HomoSapiens	sp|O14646-2|CHD1_HUMAN	37	197610	2	1	1	1	0.02	Isoform 2 of Chromodomain-helicase-DNA-binding protein 1 OS=Homo sapiens GN=CHD1
156	1	UPR_HomoSapiens	tr|H0Y4W2|H0Y4W2_HUMAN	71	410041	4	2	4	2	0.02	Transformation/transcription domain-associated protein (Fragment) OS=Homo sapiens GN=TRRAP PE=1 SV=1

## Sheet: SD 5 - Motif 4
User	bmk
Search title	RK QE591_MSQ498repeat_AndrewBlackford_20160112_6.mgf
MS data file	E:\mgf_Orbi\QE591_MSQ498repeat_AndrewBlackford_20160112_6.mgf
Database	UPR_HomoSapiens 20141015
Timestamp	6 Mar 2016 at 10:05:34 GMT
Type of search	MS/MS Ion Search
Enzyme	Trypsin
Fixed modifications	Carbamidomethyl (C)
Variable modifications	Deamidated (N),Oxidation (M)
Mass values	Monoisotopic
Protein mass	Unrestricted
Peptide mass tolerance	10 ppm
Fragment mass tolerance	0.05 Da
Max missed cleavages	1
Instrument type	Q-Exactive
Number of queries	9610
Significance threshold p<	1e-06
Max. number of families	AUTO
Ions score or expect cut-off	20
Preferred taxonomy	All entries
Show Percolator scores?	no
Filters:	NOT(Description CONTAINS "keratin")
Family	Member	Database	Accession	Score	Mass	Num. of matches	Num. of significant matches	Num. of sequences	Num. of significant sequences	emPAI	Description
4	1	UPR_HomoSapiens	sp|P63261|ACTG_HUMAN	733	42108	266	47	33	13	8.52	Actin, cytoplasmic 2 OS=Homo sapiens GN=ACTG1 PE=1 SV=1
2	1	UPR_HomoSapiens	sp|Q12965|MYO1E_HUMAN	846	127552	147	37	47	16	0.96	Unconventional myosin-Ie OS=Homo sapiens GN=MYO1E PE=1 SV=2
1	1	UPR_HomoSapiens	sp|Q13085|ACACA_HUMAN	865	267095	248	48	100	31	0.77	Acetyl-CoA carboxylase 1 OS=Homo sapiens GN=ACACA PE=1 SV=2
14	1	UPR_HomoSapiens	tr|G3V1V0|G3V1V0_HUMAN	118	18311	29	5	4	2	0.67	Myosin, light polypeptide 6, alkali, smooth muscle and non-muscle, isoform CRA_c OS=Homo sapiens GN=PDE6H PE=1 SV=1
29	1	UPR_HomoSapiens	sp|P62306|RUXF_HUMAN	89	9776	4	2	1	1	0.61	Small nuclear ribonucleoprotein F OS=Homo sapiens GN=SNRPF PE=1 SV=1
37	1	UPR_HomoSapiens	tr|E9PJD9|E9PJD9_HUMAN	76	10235	1	1	1	1	0.57	60S ribosomal protein L27a OS=Homo sapiens GN=RPL27A PE=1 SV=1
11	1	UPR_HomoSapiens	tr|H7C1J8|H7C1J8_HUMAN	171	11348	3	3	1	1	0.51	Heterogeneous nuclear ribonucleoprotein A3 (Fragment) OS=Homo sapiens GN=HNRNPA3 PE=1 SV=1
34	1	UPR_HomoSapiens	sp|P30050-2|RL12_HUMAN	78	14362	3	2	1	1	0.39	Isoform 2 of 60S ribosomal protein L12 OS=Homo sapiens GN=RPL12
9	1	UPR_HomoSapiens	sp|O43707|ACTN4_HUMAN	283	105245	49	13	13	7	0.37	Alpha-actinin-4 OS=Homo sapiens GN=ACTN4 PE=1 SV=2
35	1	UPR_HomoSapiens	tr|E9PK54|E9PK54_HUMAN	78	20000	16	2	5	1	0.27	Heat shock cognate 71 kDa protein (Fragment) OS=Homo sapiens GN=HSPA8 PE=1 SV=2
8	1	UPR_HomoSapiens	sp|P35579|MYH9_HUMAN	291	227646	95	17	36	9	0.26	Myosin-9 OS=Homo sapiens GN=MYH9 PE=1 SV=4
21	1	UPR_HomoSapiens	tr|J3QRS3|J3QRS3_HUMAN	98	20501	8	2	2	1	0.26	Myosin regulatory light chain 12A OS=Homo sapiens GN=MYL12A PE=4 SV=1
43	1	UPR_HomoSapiens	tr|H0Y7A7|H0Y7A7_HUMAN	70	20863	10	1	2	1	0.25	Calmodulin (Fragment) OS=Homo sapiens GN=CALM2 PE=1 SV=1
1	2	UPR_HomoSapiens	sp|O00763-2|ACACB_HUMAN	273	269877	73	24	26	11	0.21	Isoform Short of Acetyl-CoA carboxylase 2 OS=Homo sapiens GN=ACACB
31	1	UPR_HomoSapiens	tr|A8MUD9|A8MUD9_HUMAN	82	24474	1	1	1	1	0.21	60S ribosomal protein L7 OS=Homo sapiens GN=RPL7 PE=1 SV=1
26	1	UPR_HomoSapiens	tr|H0YA55|H0YA55_HUMAN	94	53076	23	3	6	2	0.2	Serum albumin (Fragment) OS=Homo sapiens GN=ALB PE=1 SV=1
38	1	UPR_HomoSapiens	tr|H3BPE7|H3BPE7_HUMAN	73	53693	7	3	2	2	0.19	RNA-binding protein FUS OS=Homo sapiens GN=FUS PE=1 SV=1
24	1	UPR_HomoSapiens	sp|P08670|VIME_HUMAN	95	53676	51	5	15	2	0.19	Vimentin OS=Homo sapiens GN=VIM PE=1 SV=4
12	1	UPR_HomoSapiens	tr|H3BLZ8|H3BLZ8_HUMAN	150	81073	17	7	6	3	0.19	Probable ATP-dependent RNA helicase DDX17 OS=Homo sapiens GN=DDX17 PE=1 SV=1
28	1	UPR_HomoSapiens	sp|Q01081|U2AF1_HUMAN	89	28368	3	2	1	1	0.18	Splicing factor U2AF 35 kDa subunit OS=Homo sapiens GN=U2AF1 PE=1 SV=3
47	1	UPR_HomoSapiens	tr|A6NE09|A6NE09_HUMAN	66	33002	1	1	1	1	0.15	40S ribosomal protein SA OS=Homo sapiens GN=RPSAP58 PE=3 SV=1
36	1	UPR_HomoSapiens	sp|O00567|NOP56_HUMAN	75	66408	8	2	3	2	0.15	Nucleolar protein 56 OS=Homo sapiens GN=NOP56 PE=1 SV=4
17	1	UPR_HomoSapiens	sp|P52907|CAZA1_HUMAN	111	33073	8	1	3	1	0.15	F-actin-capping protein subunit alpha-1 OS=Homo sapiens GN=CAPZA1 PE=1 SV=3
20	1	UPR_HomoSapiens	sp|O00571-2|DDX3X_HUMAN	100	71710	16	6	5	2	0.14	Isoform 2 of ATP-dependent RNA helicase DDX3X OS=Homo sapiens GN=DDX3X
41	1	UPR_HomoSapiens	sp|P22626-2|ROA2_HUMAN	70	36041	7	1	2	1	0.14	Isoform A2 of Heterogeneous nuclear ribonucleoproteins A2/B1 OS=Homo sapiens GN=HNRNPA2B1
22	2	UPR_HomoSapiens	sp|Q14978-3|NOLC1_HUMAN	76	73702	19	3	8	2	0.14	Isoform 3 of Nucleolar and coiled-body phosphoprotein 1 OS=Homo sapiens GN=NOLC1
22	1	UPR_HomoSapiens	sp|Q14978-2|NOLC1_HUMAN	98	74702	19	3	8	2	0.14	Isoform Beta of Nucleolar and coiled-body phosphoprotein 1 OS=Homo sapiens GN=NOLC1
15	1	UPR_HomoSapiens	sp|O15143|ARC1B_HUMAN	113	41722	9	3	3	1	0.12	Actin-related protein 2/3 complex subunit 1B OS=Homo sapiens GN=ARPC1B PE=1 SV=3
33	1	UPR_HomoSapiens	tr|B4DXW1|B4DXW1_HUMAN	79	42262	19	1	7	1	0.12	Actin-related protein 3 OS=Homo sapiens GN=ACTR3 PE=1 SV=1
7	1	UPR_HomoSapiens	sp|P09327|VILI_HUMAN	395	93093	113	15	21	2	0.11	Villin-1 OS=Homo sapiens GN=VIL1 PE=1 SV=4
39	1	UPR_HomoSapiens	tr|Q5JP53|Q5JP53_HUMAN	72	48135	11	1	6	1	0.1	Tubulin beta chain OS=Homo sapiens GN=TUBB PE=1 SV=1
32	1	UPR_HomoSapiens	tr|Q5T0H9|Q5T0H9_HUMAN	82	52511	3	1	3	1	0.09	Gelsolin OS=Homo sapiens GN=GSN PE=1 SV=1
46	1	UPR_HomoSapiens	sp|Q9H3R2|MUC13_HUMAN	68	55710	1	1	1	1	0.09	Mucin-13 OS=Homo sapiens GN=MUC13 PE=1 SV=3
27	1	UPR_HomoSapiens	tr|B0QYK0|B0QYK0_HUMAN	90	65174	3	1	2	1	0.08	RNA-binding protein EWS OS=Homo sapiens GN=EWSR1 PE=1 SV=1
45	1	UPR_HomoSapiens	sp|Q8WV41|SNX33_HUMAN	68	65565	1	1	1	1	0.08	Sorting nexin-33 OS=Homo sapiens GN=SNX33 PE=1 SV=1
23	1	UPR_HomoSapiens	sp|Q14651|PLSI_HUMAN	97	70608	10	4	3	1	0.07	Plastin-1 OS=Homo sapiens GN=PLS1 PE=1 SV=2
10	1	UPR_HomoSapiens	sp|Q16643-2|DREB_HUMAN	230	72068	32	4	12	1	0.07	Isoform 2 of Drebrin OS=Homo sapiens GN=DBN1
16	1	UPR_HomoSapiens	sp|Q8IVT2|MISP_HUMAN	113	75482	26	4	7	1	0.07	Mitotic interactor and substrate of PLK1 OS=Homo sapiens GN=MISP PE=1 SV=1
13	1	UPR_HomoSapiens	tr|F8W6L6|F8W6L6_HUMAN	144	231604	59	7	23	3	0.06	Myosin-10 OS=Homo sapiens GN=MYH10 PE=1 SV=1
44	1	UPR_HomoSapiens	sp|Q9UHB6-4|LIMA1_HUMAN	68	85628	11	1	7	1	0.06	Isoform 4 of LIM domain and actin-binding protein 1 OS=Homo sapiens GN=LIMA1
40	1	UPR_HomoSapiens	tr|F5H6E2|F5H6E2_HUMAN	71	119719	30	1	13	1	0.04	Unconventional myosin-Ic OS=Homo sapiens GN=MYO1C PE=1 SV=1
18	1	UPR_HomoSapiens	sp|P11498|PYC_HUMAN	109	130293	14	3	4	1	0.04	Pyruvate carboxylase, mitochondrial OS=Homo sapiens GN=PC PE=1 SV=2
30	1	UPR_HomoSapiens	tr|E7EW20|E7EW20_HUMAN	84	150111	4	1	1	1	0.03	Unconventional myosin-VI OS=Homo sapiens GN=MYO6 PE=1 SV=1
42	1	UPR_HomoSapiens	sp|Q01082|SPTB2_HUMAN	70	275237	7	2	2	1	0.02	Spectrin beta chain, non-erythrocytic 1 OS=Homo sapiens GN=SPTBN1 PE=1 SV=2
25	1	UPR_HomoSapiens	sp|P15924|DESP_HUMAN	94	334021	39	1	18	1	0.01	Desmoplakin OS=Homo sapiens GN=DSP PE=1 SV=3

## Sheet: SD 6 - Motif 5
User	bmk
Search title	RK QE591_MSQ498repeat_AndrewBlackford_20160112_7.mgf
MS data file	E:\mgf_Orbi\QE591_MSQ498repeat_AndrewBlackford_20160112_7.mgf
Database	UPR_HomoSapiens 20141015
Timestamp	6 Mar 2016 at 10:06:42 GMT
Type of search	MS/MS Ion Search
Enzyme	Trypsin
Fixed modifications	Carbamidomethyl (C)
Variable modifications	Deamidated (N),Oxidation (M)
Mass values	Monoisotopic
Protein mass	Unrestricted
Peptide mass tolerance	10 ppm
Fragment mass tolerance	0.05 Da
Max missed cleavages	1
Instrument type	Q-Exactive
Number of queries	10774
Significance threshold p<	0.001551
Max. number of families	AUTO
Ions score or expect cut-off	20
Preferred taxonomy	All entries
Show Percolator scores?	no
Filters:	NOT(Description CONTAINS "keratin")
Family	Member	Database	Accession	Score	Mass	Num. of matches	Num. of significant matches	Num. of sequences	Num. of significant sequences	emPAI	Description
9	1	UPR_HomoSapiens	sp|P35244|RFA3_HUMAN	724	13674	44	35	9	9	82.47	Replication protein A 14 kDa subunit OS=Homo sapiens GN=RPA3 PE=1 SV=1
5	1	UPR_HomoSapiens	sp|P15927-2|RFA2_HUMAN	1782	30251	108	92	16	16	29.35	Isoform 2 of Replication protein A 32 kDa subunit OS=Homo sapiens GN=RPA2
1	1	UPR_HomoSapiens	sp|P27694|RFA1_HUMAN	5756	68723	303	241	50	41	26.15	Replication protein A 70 kDa DNA-binding subunit OS=Homo sapiens GN=RPA1 PE=1 SV=2
10	1	UPR_HomoSapiens	sp|Q04837|SSBP_HUMAN	718	17249	54	36	9	6	5.68	Single-stranded DNA-binding protein, mitochondrial OS=Homo sapiens GN=SSBP1 PE=1 SV=1
18	1	UPR_HomoSapiens	tr|R4GMN7|R4GMN7_HUMAN	247	8779	14	11	3	3	3.81	Protein APITD1-CORT (Fragment) OS=Homo sapiens GN=APITD1-CORT PE=4 SV=1
16	1	UPR_HomoSapiens	tr|U3KQK0|U3KQK0_HUMAN	286	18792	28	13	5	4	2.48	Histone H2B OS=Homo sapiens GN=HIST1H2BN PE=1 SV=1
7	1	UPR_HomoSapiens	sp|P43351|RAD52_HUMAN	1004	46596	56	38	11	10	2.04	DNA repair protein RAD52 homolog OS=Homo sapiens GN=RAD52 PE=1 SV=1
13	1	UPR_HomoSapiens	tr|Q5JP53|Q5JP53_HUMAN	375	48135	30	22	12	9	1.94	Tubulin beta chain OS=Homo sapiens GN=TUBB PE=1 SV=1
20	2	UPR_HomoSapiens	sp|Q16777|H2A2C_HUMAN	173	13980	10	6	5	3	1.71	Histone H2A type 2-C OS=Homo sapiens GN=HIST2H2AC PE=1 SV=4
20	1	UPR_HomoSapiens	sp|P0C0S8|H2A1_HUMAN	207	14083	10	6	5	3	1.69	Histone H2A type 1 OS=Homo sapiens GN=HIST1H2AG PE=1 SV=2
62	1	UPR_HomoSapiens	sp|P62829|RL23_HUMAN	55	14970	7	3	3	3	1.54	60S ribosomal protein L23 OS=Homo sapiens GN=RPL23 PE=1 SV=1
51	1	UPR_HomoSapiens	sp|Q71DI3|H32_HUMAN	70	15436	17	3	6	3	1.47	Histone H3.2 OS=Homo sapiens GN=HIST2H3A PE=1 SV=3
4	1	UPR_HomoSapiens	sp|P54132|BLM_HUMAN	1901	160611	126	84	34	27	1.28	Bloom syndrome protein OS=Homo sapiens GN=BLM PE=1 SV=1
19	1	UPR_HomoSapiens	sp|P62805|H4_HUMAN	213	11360	13	9	5	2	1.26	Histone H4 OS=Homo sapiens GN=HIST1H4A PE=1 SV=2
43	1	UPR_HomoSapiens	sp|Q9BTP7|FAP24_HUMAN	81	24053	17	7	4	4	1.18	Fanconi anemia-associated protein of 24 kDa OS=Homo sapiens GN=FAAP24 PE=1 SV=2
8	1	UPR_HomoSapiens	sp|Q13472-2|TOP3A_HUMAN	891	111210	70	46	20	15	0.98	Isoform Short of DNA topoisomerase 3-alpha OS=Homo sapiens GN=TOP3A
80	1	UPR_HomoSapiens	tr|M0R0A1|M0R0A1_HUMAN	42	7073	4	2	1	1	0.9	60S ribosomal protein L37a OS=Homo sapiens GN=RPL37A PE=1 SV=1
59	1	UPR_HomoSapiens	tr|I3L1U9|I3L1U9_HUMAN	61	23887	5	4	2	2	0.8	Actin, cytoplasmic 2, N-terminally processed (Fragment) OS=Homo sapiens GN=ACTG1 PE=1 SV=1
17	1	UPR_HomoSapiens	sp|Q96E14|RMI2_HUMAN	253	16026	15	13	2	2	0.79	RecQ-mediated genome instability protein 2 OS=Homo sapiens GN=RMI2 PE=1 SV=2
83	1	UPR_HomoSapiens	sp|P63173|RL38_HUMAN	38	8270	1	1	1	1	0.73	60S ribosomal protein L38 OS=Homo sapiens GN=RPL38 PE=1 SV=2
78	1	UPR_HomoSapiens	tr|J3QS39|J3QS39_HUMAN	42	10463	3	1	2	1	0.56	Ubiquitin (Fragment) OS=Homo sapiens GN=UBB PE=4 SV=1
28	1	UPR_HomoSapiens	tr|F5H5D3|F5H5D3_HUMAN	142	58606	23	11	7	5	0.5	Tubulin alpha-1C chain OS=Homo sapiens GN=TUBA1C PE=1 SV=1
12	1	UPR_HomoSapiens	sp|Q9H9A7|RMI1_HUMAN	533	70671	33	19	10	6	0.49	RecQ-mediated genome instability protein 1 OS=Homo sapiens GN=RMI1 PE=1 SV=3
53	1	UPR_HomoSapiens	tr|Q5HY57|Q5HY57_HUMAN	67	24980	7	5	2	2	0.46	Emerin OS=Homo sapiens GN=EMD PE=1 SV=1
25	1	UPR_HomoSapiens	sp|P42166|LAP2A_HUMAN	163	76016	17	13	7	6	0.45	Lamina-associated polypeptide 2, isoform alpha OS=Homo sapiens GN=TMPO PE=1 SV=2
36	2	UPR_HomoSapiens	sp|P11142-2|HSP7C_HUMAN	107	53598	17	10	6	4	0.42	Isoform 2 of Heat shock cognate 71 kDa protein OS=Homo sapiens GN=HSPA8
37	1	UPR_HomoSapiens	tr|E9PB61|E9PB61_HUMAN	113	27541	2	2	2	2	0.41	THO complex subunit 4 OS=Homo sapiens GN=ALYREF PE=1 SV=1
21	1	UPR_HomoSapiens	sp|Q0VG06-2|FP100_HUMAN	195	28102	5	5	2	2	0.4	Isoform 2 of Fanconi anemia-associated protein of 100 kDa OS=Homo sapiens GN=FAAP100
11	1	UPR_HomoSapiens	sp|Q13085-2|ACACA_HUMAN	575	261231	73	35	32	18	0.39	Isoform 2 of Acetyl-CoA carboxylase 1 OS=Homo sapiens GN=ACACA
31	1	UPR_HomoSapiens	sp|Q9HB96|FANCE_HUMAN	122	59415	11	8	4	4	0.37	Fanconi anemia group E protein OS=Homo sapiens GN=FANCE PE=1 SV=1
65	1	UPR_HomoSapiens	sp|P35268|RL22_HUMAN	53	14835	1	1	1	1	0.37	60S ribosomal protein L22 OS=Homo sapiens GN=RPL22 PE=1 SV=2
44	1	UPR_HomoSapiens	tr|B0YJC4|B0YJC4_HUMAN	81	49680	20	7	5	3	0.33	Vimentin OS=Homo sapiens GN=VIM PE=1 SV=1
67	1	UPR_HomoSapiens	sp|Q96QR8|PURB_HUMAN	52	33392	5	2	2	2	0.33	Transcriptional activator protein Pur-beta OS=Homo sapiens GN=PURB PE=1 SV=3
34	1	UPR_HomoSapiens	sp|P17676-2|CEBPB_HUMAN	118	33913	11	6	2	2	0.32	Isoform 2 of CCAAT/enhancer-binding protein beta OS=Homo sapiens GN=CEBPB
15	1	UPR_HomoSapiens	sp|O15287|FANCG_HUMAN	304	69423	19	12	7	4	0.31	Fanconi anemia group G protein OS=Homo sapiens GN=FANCG PE=1 SV=1
14	1	UPR_HomoSapiens	tr|H0YA55|H0YA55_HUMAN	365	53076	29	14	5	3	0.31	Serum albumin (Fragment) OS=Homo sapiens GN=ALB PE=1 SV=1
52	1	UPR_HomoSapiens	sp|P16220-2|CREB1_HUMAN	67	35286	9	2	2	2	0.31	Isoform CREB-B of Cyclic AMP-responsive element-binding protein 1 OS=Homo sapiens GN=CREB1
54	1	UPR_HomoSapiens	tr|C9JNW5|C9JNW5_HUMAN	66	17646	1	1	1	1	0.3	60S ribosomal protein L24 OS=Homo sapiens GN=RPL24 PE=1 SV=1
33	1	UPR_HomoSapiens	sp|Q14978-2|NOLC1_HUMAN	119	74702	12	8	6	4	0.29	Isoform Beta of Nucleolar and coiled-body phosphoprotein 1 OS=Homo sapiens GN=NOLC1
29	1	UPR_HomoSapiens	sp|P43246-2|MSH2_HUMAN	127	98002	16	9	7	4	0.27	Isoform 2 of DNA mismatch repair protein Msh2 OS=Homo sapiens GN=MSH2
89	1	UPR_HomoSapiens	tr|F5GZD9|F5GZD9_HUMAN	35	19587	1	1	1	1	0.27	Parathyroid hormone-related protein (Fragment) OS=Homo sapiens GN=PTHLH PE=4 SV=1
26	1	UPR_HomoSapiens	sp|Q9NPI8|FANCF_HUMAN	159	42456	8	5	3	2	0.25	Fanconi anemia group F protein OS=Homo sapiens GN=FANCF PE=1 SV=1
36	1	UPR_HomoSapiens	sp|P08107-2|HSP71_HUMAN	115	64183	11	9	5	3	0.25	Isoform 2 of Heat shock 70 kDa protein 1A/1B OS=Homo sapiens GN=HSPA1A
30	1	UPR_HomoSapiens	sp|P02545|LMNA_HUMAN	126	74380	10	6	4	3	0.21	Prelamin-A/C OS=Homo sapiens GN=LMNA PE=1 SV=1
70	1	UPR_HomoSapiens	tr|Q5TEE2|Q5TEE2_HUMAN	51	24643	2	2	1	1	0.21	Histone deacetylase 1 (Fragment) OS=Homo sapiens GN=HDAC1 PE=1 SV=1
68	1	UPR_HomoSapiens	sp|Q12800-2|TFCP2_HUMAN	52	51618	3	2	3	2	0.2	Isoform 2 of Alpha-globin transcription factor CP2 OS=Homo sapiens GN=TFCP2
77	1	UPR_HomoSapiens	tr|J3QKW7|J3QKW7_HUMAN	43	26892	1	1	1	1	0.19	Developmentally-regulated GTP-binding protein 2 OS=Homo sapiens GN=DRG2 PE=1 SV=1
45	1	UPR_HomoSapiens	sp|Q9H446|RWDD1_HUMAN	78	27922	1	1	1	1	0.18	RWD domain-containing protein 1 OS=Homo sapiens GN=RWDD1 PE=1 SV=1
27	1	UPR_HomoSapiens	sp|P54198|HIRA_HUMAN	152	113246	18	8	6	4	0.18	Protein HIRA OS=Homo sapiens GN=HIRA PE=1 SV=2
40	1	UPR_HomoSapiens	sp|P49916|DNLI3_HUMAN	87	114317	11	7	6	4	0.18	DNA ligase 3 OS=Homo sapiens GN=LIG3 PE=1 SV=2
60	1	UPR_HomoSapiens	sp|Q12948|FOXC1_HUMAN	61	57096	5	3	2	2	0.18	Forkhead box protein C1 OS=Homo sapiens GN=FOXC1 PE=1 SV=3
39	1	UPR_HomoSapiens	tr|B1AHC9|B1AHC9_HUMAN	108	64528	17	7	6	2	0.16	X-ray repair cross-complementing protein 6 OS=Homo sapiens GN=XRCC6 PE=1 SV=1
79	1	UPR_HomoSapiens	sp|Q01105-2|SET_HUMAN	42	32215	1	1	1	1	0.16	Isoform 2 of Protein SET OS=Homo sapiens GN=SET
56	1	UPR_HomoSapiens	tr|F5H8D7|F5H8D7_HUMAN	65	66209	7	4	2	2	0.15	Forkhead box protein H1 OS=Homo sapiens GN=FOXH1 PE=1 SV=1
57	1	UPR_HomoSapiens	tr|J3KTA4|J3KTA4_HUMAN	63	69557	4	3	3	2	0.15	Probable ATP-dependent RNA helicase DDX5 OS=Homo sapiens GN=DDX5 PE=1 SV=1
81	1	UPR_HomoSapiens	sp|P35250-2|RFC2_HUMAN	41	35677	2	1	1	1	0.14	Isoform 2 of Replication factor C subunit 2 OS=Homo sapiens GN=RFC2
74	1	UPR_HomoSapiens	sp|P22626-2|ROA2_HUMAN	45	36041	1	1	1	1	0.14	Isoform A2 of Heterogeneous nuclear ribonucleoproteins A2/B1 OS=Homo sapiens GN=HNRNPA2B1
90	1	UPR_HomoSapiens	sp|Q15365|PCBP1_HUMAN	32	37987	4	1	2	1	0.13	Poly(rC)-binding protein 1 OS=Homo sapiens GN=PCBP1 PE=1 SV=2
22	1	UPR_HomoSapiens	sp|Q8IYD8|FANCM_HUMAN	172	234840	40	13	14	6	0.13	Fanconi anemia group M protein OS=Homo sapiens GN=FANCM PE=1 SV=2
61	1	UPR_HomoSapiens	sp|Q9Y295|DRG1_HUMAN	60	40802	2	1	2	1	0.12	Developmentally-regulated GTP-binding protein 1 OS=Homo sapiens GN=DRG1 PE=1 SV=1
41	1	UPR_HomoSapiens	sp|Q14191|WRN_HUMAN	85	164410	11	4	6	4	0.12	Werner syndrome ATP-dependent helicase OS=Homo sapiens GN=WRN PE=1 SV=2
87	1	UPR_HomoSapiens	sp|Q9Y265-2|RUVB1_HUMAN	37	42499	2	1	1	1	0.12	Isoform 2 of RuvB-like 1 OS=Homo sapiens GN=RUVBL1
63	1	UPR_HomoSapiens	sp|O60934|NBN_HUMAN	54	85590	6	3	4	2	0.12	Nibrin OS=Homo sapiens GN=NBN PE=1 SV=1
32	1	UPR_HomoSapiens	sp|Q14980-2|NUMA1_HUMAN	122	237456	15	7	7	5	0.1	Isoform 2 of Nuclear mitotic apparatus protein 1 OS=Homo sapiens GN=NUMA1
69	1	UPR_HomoSapiens	sp|Q5VTE0|EF1A3_HUMAN	51	50495	2	2	1	1	0.1	Putative elongation factor 1-alpha-like 3 OS=Homo sapiens GN=EEF1A1P5 PE=5 SV=1
24	1	UPR_HomoSapiens	tr|H0Y4R1|H0Y4R1_HUMAN	167	51549	11	6	3	1	0.1	Inosine-5'-monophosphate dehydrogenase 2 (Fragment) OS=Homo sapiens GN=IMPDH2 PE=1 SV=1
46	1	UPR_HomoSapiens	sp|O15360|FANCA_HUMAN	77	164838	12	5	4	2	0.09	Fanconi anemia group A protein OS=Homo sapiens GN=FANCA PE=1 SV=2
58	1	UPR_HomoSapiens	tr|Q5SQP8|Q5SQP8_HUMAN	62	56808	2	1	1	1	0.09	C-terminal-binding protein 2 OS=Homo sapiens GN=CTBP2 PE=1 SV=1
84	1	UPR_HomoSapiens	sp|P78413-2|IRX4_HUMAN	37	57528	1	1	1	1	0.09	Isoform 2 of Iroquois-class homeodomain protein IRX-4 OS=Homo sapiens GN=IRX4
76	1	UPR_HomoSapiens	sp|Q00597|FANCC_HUMAN	44	64243	1	1	1	1	0.08	Fanconi anemia group C protein OS=Homo sapiens GN=FANCC PE=1 SV=1
47	1	UPR_HomoSapiens	sp|P11498|PYC_HUMAN	76	130293	5	4	2	2	0.08	Pyruvate carboxylase, mitochondrial OS=Homo sapiens GN=PC PE=1 SV=2
50	1	UPR_HomoSapiens	tr|B0QYK0|B0QYK0_HUMAN	72	65174	7	3	2	1	0.08	RNA-binding protein EWS OS=Homo sapiens GN=EWSR1 PE=1 SV=1
42	1	UPR_HomoSapiens	sp|Q8WXI9|P66B_HUMAN	82	65562	3	2	1	1	0.07	Transcriptional repressor p66-beta OS=Homo sapiens GN=GATAD2B PE=1 SV=1
49	1	UPR_HomoSapiens	sp|P52272-2|HNRPM_HUMAN	73	73857	10	4	5	1	0.07	Isoform 2 of Heterogeneous nuclear ribonucleoprotein M OS=Homo sapiens GN=HNRNPM
38	1	UPR_HomoSapiens	sp|Q92878-2|RAD50_HUMAN	108	155517	6	3	4	2	0.06	Isoform 2 of DNA repair protein RAD50 OS=Homo sapiens GN=RAD50
66	1	UPR_HomoSapiens	tr|B3KTC7|B3KTC7_HUMAN	53	81362	6	1	4	1	0.06	Double-strand break repair protein MRE11A OS=Homo sapiens GN=MRE11A PE=1 SV=1
23	1	UPR_HomoSapiens	sp|P39880-3|CUX1_HUMAN	170	165986	10	5	3	2	0.06	Isoform 3 of Homeobox protein cut-like 1 OS=Homo sapiens GN=CUX1
55	1	UPR_HomoSapiens	sp|P13010|XRCC5_HUMAN	65	83222	15	1	9	1	0.06	X-ray repair cross-complementing protein 5 OS=Homo sapiens GN=XRCC5 PE=1 SV=3
86	1	UPR_HomoSapiens	sp|Q6PCD5|RFWD3_HUMAN	37	86408	1	1	1	1	0.06	E3 ubiquitin-protein ligase RFWD3 OS=Homo sapiens GN=RFWD3 PE=1 SV=3
88	1	UPR_HomoSapiens	sp|Q00839-2|HNRPU_HUMAN	35	89665	1	1	1	1	0.05	Isoform Short of Heterogeneous nuclear ribonucleoprotein U OS=Homo sapiens GN=HNRNPU
71	1	UPR_HomoSapiens	sp|Q5T5X7|BEND3_HUMAN	49	95556	3	1	2	1	0.05	BEN domain-containing protein 3 OS=Homo sapiens GN=BEND3 PE=1 SV=1
85	1	UPR_HomoSapiens	sp|Q8IY63-2|AMOL1_HUMAN	37	101402	1	1	1	1	0.05	Isoform 2 of Angiomotin-like protein 1 OS=Homo sapiens GN=AMOTL1
35	1	UPR_HomoSapiens	sp|Q86YT6|MIB1_HUMAN	117	112461	8	4	3	1	0.04	E3 ubiquitin-protein ligase MIB1 OS=Homo sapiens GN=MIB1 PE=1 SV=1
73	1	UPR_HomoSapiens	tr|F5H6E2|F5H6E2_HUMAN	46	119719	1	1	1	1	0.04	Unconventional myosin-Ic OS=Homo sapiens GN=MYO1C PE=1 SV=1
64	1	UPR_HomoSapiens	sp|Q9Y5B9|SP16H_HUMAN	54	120409	3	1	2	1	0.04	FACT complex subunit SPT16 OS=Homo sapiens GN=SUPT16H PE=1 SV=1
75	1	UPR_HomoSapiens	sp|P20585|MSH3_HUMAN	45	128301	11	1	5	1	0.04	DNA mismatch repair protein Msh3 OS=Homo sapiens GN=MSH3 PE=1 SV=4
82	1	UPR_HomoSapiens	sp|P35251-2|RFC1_HUMAN	40	128617	3	2	1	1	0.04	Isoform 2 of Replication factor C subunit 1 OS=Homo sapiens GN=RFC1
48	1	UPR_HomoSapiens	sp|P78527|PRKDC_HUMAN	75	473749	7	3	6	2	0.02	DNA-dependent protein kinase catalytic subunit OS=Homo sapiens GN=PRKDC PE=1 SV=3
72	1	UPR_HomoSapiens	sp|Q9Y6J0-2|CABIN_HUMAN	46	239876	1	1	1	1	0.02	Isoform 2 of Calcineurin-binding protein cabin-1 OS=Homo sapiens GN=CABIN1

## Sheet: SD 7 - Motif 6
User	bmk
Search title	RK QE591_MSQ498repeat_AndrewBlackford_20160112_8.mgf
MS data file	E:\mgf_Orbi\QE591_MSQ498repeat_AndrewBlackford_20160112_8.mgf
Database	UPR_HomoSapiens 20141015
Timestamp	7 Mar 2016 at 08:18:41 GMT
Type of search	MS/MS Ion Search
Enzyme	Trypsin
Fixed modifications	Carbamidomethyl (C)
Variable modifications	Deamidated (N),Oxidation (M)
Mass values	Monoisotopic
Protein mass	Unrestricted
Peptide mass tolerance	10 ppm
Fragment mass tolerance	0.05 Da
Max missed cleavages	1
Instrument type	Q-Exactive
Number of queries	3450
Significance threshold p<	1e-06
Max. number of families	AUTO
Ions score or expect cut-off	20
Preferred taxonomy	All entries
Show Percolator scores?	no
Filters:	NOT(Description CONTAINS "keratin")
Family	Member	Database	Accession	Score	Mass	Num. of matches	Num. of significant matches	Num. of sequences	Num. of significant sequences	emPAI	Description
7	1	UPR_HomoSapiens	sp|P0CG04|LAC1_HUMAN	91	11512	1	1	1	1	0.49	Ig lambda-1 chain C regions OS=Homo sapiens GN=IGLC1 PE=1 SV=1
10	1	UPR_HomoSapiens	tr|A8MZF9|A8MZF9_HUMAN	78	38504	8	3	7	3	0.44	Developmentally-regulated GTP-binding protein 2 OS=Homo sapiens GN=DRG2 PE=1 SV=1
14	1	UPR_HomoSapiens	sp|P35268|RL22_HUMAN	69	14835	1	1	1	1	0.37	60S ribosomal protein L22 OS=Homo sapiens GN=RPL22 PE=1 SV=2
12	1	UPR_HomoSapiens	tr|C9JNW5|C9JNW5_HUMAN	74	17646	2	1	2	1	0.3	60S ribosomal protein L24 OS=Homo sapiens GN=RPL24 PE=1 SV=1
4	1	UPR_HomoSapiens	sp|Q9Y295|DRG1_HUMAN	119	40802	6	2	5	2	0.26	Developmentally-regulated GTP-binding protein 1 OS=Homo sapiens GN=DRG1 PE=1 SV=1
9	1	UPR_HomoSapiens	tr|H0YA55|H0YA55_HUMAN	87	53076	17	3	6	2	0.19	Serum albumin (Fragment) OS=Homo sapiens GN=ALB PE=1 SV=1
8	1	UPR_HomoSapiens	sp|Q9H446|RWDD1_HUMAN	90	27922	2	1	1	1	0.18	RWD domain-containing protein 1 OS=Homo sapiens GN=RWDD1 PE=1 SV=1
5	1	UPR_HomoSapiens	sp|Q13085-2|ACACA_HUMAN	119	261231	39	4	26	4	0.08	Isoform 2 of Acetyl-CoA carboxylase 1 OS=Homo sapiens GN=ACACA
13	1	UPR_HomoSapiens	tr|E9PG35|E9PG35_HUMAN	70	66882	2	1	2	1	0.07	Methylcrotonoyl-CoA carboxylase subunit alpha, mitochondrial (Fragment) OS=Homo sapiens GN=MCCC1 PE=1 SV=1

## Sheet: SD 8 - BLM Allele Sequencing
Clone	Lab Code	Allele	Mutation	Protein
1	5F4	1	NM_000057.4:c.946_947insTCTGCTTCTTCTTCCTCTTTTATTTCTGCTTCTTCTTCCTCTTCAAAATGCATTTCTGCTTCTTCTTCCTCTTTCTGCTTCTTCTTCCTCTTTTATTTCTGCTTCTTCTTCCTCTT	p.(Ser316PhefsTer46)
1	5F4	2	NM_000057.4:c.883_931delinsTATGATACGGATTTTGTTCCACCTTCTCCAGAAGAAATTATTTCTTTCTGCTTTCTGCTTCTTCTTCCTCTTATTTCTTTCTGCTTTCT	p.(Asp295TyrfsTer42)
2	C32	1	NM_000057.4:c.825_951delinsATTTCTGCTTCTTCTTCCACGTT	p.(Glu276PhefsTer10)
2	C32	2	NM_000057.4:c.954_955insTGCTTCTTCTTCCTCTTCAAAATGC	p.(Leu319CysfsTer10)
3	C42	1	NM_000057.4:c.947_948insTGCTTCTTCTTCCTCTTCAAATTTCTGCTTCTTCTTCCTCTTCTGCTTCTTCTTCCTCTTC	p.(Lys317AlafsTer24)
3	C42	2	NM_000057.4:c.948_949insGAGAAATTATTTCTGCTTCTTCTTCCTCTTCACAGAAGAAATTATTTCTGCTTCTTCTTCCTCTTCA	p.(Lys317GlufsTer26)

## Sheet: SD 9 - Primers
Primer	Sequence (5'-3')
RMI1_mClover2_SalI_F	ATCGTCGACAATGTGACTAGTATTGC
RMI1_mClover2_XmaI_R	GATCCCGGGTTTATTTAACCGCTTC
RMI1_∆240-260_F	CAGATGTTCTAGATCCTGCAAATGACACTTCCTCAGAACG
RMI1_∆240-260_R	CGTTCTGAGGAAGTGTCATTTGCAGGATCTAGAACATCTG
RMI1_∆308-329_F	TCAAACCTATCTATACATGTAATGCAGATGGAAACTAAGGAATTGCAA
RMI1_∆308-329_R	TTGCAATTCCTTAGTTTCCATCTGCATTACATGTATAGATAGGTTTGA
GFP-BLM_∆4-37_F	GATCGAGGGTAGAATGGCTGCTAAAAAGAAAACATCTTCAGATAA
GFP-BLM_∆4-37_R	TTATCTGAAGATGTTTTCTTTTTAGCAGCCATTCTACCCTCGATC
BLM_∆137-163_F	TCCCGGGATACTGCTCTCGAGACTTCAAAATCATTTG
BLM_∆137-163_R	CAAATGATTTTGAAGTCTCGAGAGCAGTATCCCGGGA
BLM_∆292-309_F	CATTCAACTGAGAAAGTTCCATGTATTGAATTTTCTGCTTCTTCTTCCTC
BLM_∆292-309_R	GAGGAAGAAGAAGCAGAAAATTCAATACATGGAACTTTCTCAGTTGAATG
BLM_∆552-568_F	CTTAGAAAGAGAAACCCAACCTTCCTATGACATAATGCATAATTTAG
BLM_∆552-568_R	CTAAATTATGCATTATGTCATAGGAAGGTTGGGTTTCTCTTTCTAAG
SFB-BLM_∆4-37_F	AAAAAGCAGGCTTCATGGCTGCTAAAAAGAAAACATCTTCAGATAAC
SFB-BLM_∆4-37_R	GTTATCTGAAGATGTTTTCTTTTTAGCAGCCATGAAGCCTGCTTTTT
AttB1_mClover3_F	GGGGACAAGTTTGTACAAAAAAGCAGGCTTCATGGTGAGCAAGGGCG
AttB2_RMI1_R	GGGGACCACTTTGTACAAGAAAGCTGGGTTCATTTATTTAACCGCTTCT
BLM_Exon_4_gRNA1_F	ACCGATAATTTCTTCTGGAGAAGG
BLM_Exon_4_gRNA1_R	AAACCCTTCTCCAGAAGAAATTAT
BLM_Exon_4_gRNA2_F	ACCGCTTCCTCTTCAAAATGCCTT
BLM_Exon_4_gRNA2_R	AAACAAGGCATTTTGAAGAGGAAG
