# Supplementary material for: The Bloom syndrome complex senses RPA-coated single-stranded DNA to restart stalled replication forks
Source: Nat Commun. 2021 Jan 26;12:585. doi: 10.1038/s41467-020-20818-5 (PMC7838300; doi:10.1038/s41467-020-20818-5)
Supplement: Supplementary file 6 — Source Data [file 41467_2020_20818_MOESM6_ESM.xlsx]

## Sheet: Figure 1D
			115 kDa
			80 kDa
			65 kDa
			50 kDa
			30 kDa
			25 kDa

## Sheet: Figure 1E
	115 kDa
	80 kDa
	65 kDa
	50 kDa
	30 kDa
	25 kDa

## Sheet: Figure 2D
1	=	GFP	Inputs
2	=	GFP-RPA1-WT	Inputs
3	=	GFP-RPA1-R41E/Y42F	Inputs
4	=	GFP	IPs
5	=	GFP-RPA1-WT	IPs
6	=	GFP-RPA1-R41E/Y42F	IPs
					115 kDa
					80 kDa
					65 kDa
					50 kDa
					30 kDa

## Sheet: Figure 4A
SCEs/metaphase
Cells:	BLM+/+	BLM-/-	BLM-/-	BLM-/-
siRNA:	siCtrl	siRMI1	siRMI1	siRMI1
Complemented with:	GFP	GFP	BLM/RMI1-WT	BLM/RMI1-ΔRPA
	0	31	7	3
	2	26	2	2
	1	43	4	1
	1	25	7	5
	2	35	6	3
	4	49	5	0
	2	18	6	4
	0	24	1	2
	1	23	0	3
	2	21	0	6
	2	19

## Sheet: Figure 4C
Anaphase cells with UFBs
Repeat 1						Repeat 2						Repeat 3
Cells:	BLM+/+	BLM-/-	BLM-/-	BLM-/-		Cells:	BLM+/+	BLM-/-	BLM-/-	BLM-/-		Cells:	BLM+/+	BLM-/-	BLM-/-	BLM-/-
siRNA:	siCtrl	siRMI1	siRMI1	siRMI1		siRNA:	siCtrl	siRMI1	siRMI1	siRMI1		siRNA:	siCtrl	siRMI1	siRMI1	siRMI1
Complemented with:	GFP	GFP	BLM/RMI1-WT	BLM/RMI1-ΔRPA		Complemented with:	GFP	GFP	BLM/RMI1-WT	BLM/RMI1-ΔRPA		Complemented with:	GFP	GFP	BLM/RMI1-WT	BLM/RMI1-ΔRPA
	0	0	0	0			0	0	0	0			0	0	0	0
	0	0	0	0			0	0	0	0			0	0	0	0
	0	0	2	0			0	0	0	0			0	0	0	0
	0	0	0	0			0	0	0	0			0	0	0	0
	0	0	0	1			0	0	0	0			0	0	0	0
	0	0	1	0			0	0	0	0			0	0	0	0
	0	3	0	0			0	0	1	0			0	0	0	0
	0	0	0	1			0	0	2	0			0	0	0	0
	0	0	0	0			0	0	0	0			0	0	0	0
	0	0	0	0			2	1	0	0			0	0	0	0
	0	0	0	0			4	1	0	0			0	0	0	0
	0	0	0	1			0	1	0	1			0	0	0	0
	0	0	0	0			0	1	0	2			0	0	0	0
	2	0	0	0			0	2	0	3			0	0	0	0
	2	0	0	0			0	0	0	0			0	0	0	0
	3	1	0	0			0	0	0	0			0	1	0	0
	0	2	0	0			0	0	0	0			0	1	0	0
	0	0	1	0			0	0	0	0			0	1	0	0
	0	0	0	0			0	0	0	0			0	1	0	0
	0	0	0	0			0	0	0	0			0	1	0	0
	0	0	0	1			0	2	0	0			0	2	0	0
	0	0	1	0			0	2	0	3			0	0	0	0
	0	1	0	0			0	0	0	0			0	0	0	0
	0	0	0	0			1	0	0	0			0	0	0	0
	0	0	0	0			3	0	0	0			0	0	0	0
	0	1	0	3			0	0	0	0			0	0	0	0
	0	1	0	0			0	0	0	0			0	0	0	0
	0	0	0	0			0	0	0	0			0	0	1	0
	0	0	0	0			0	0	0	0			0	0	1	0
	0	0	0	0			0	0	0	0			0	1	1	0
	0	1	0	0			0	0	0	0			0	1	2	0
	0	1	0	0			0	0	2	1			0	2	0	1
	0	1	0	0			0	0	0	0			0		0	1
	0	1	0	0			0	1	0	0			0		0	1
	0	0	0	0			0	1	0	0			0		0	1
	0	0	0	0			0	1	0	0			0		0	0
	1	0	0	0			0	1	0	0			0		0	0
	1	1	0	0			0	0	0	0			0		0	0
	3	3	0	1			0	0	0	0			0		0	0
	0	0	0	3			0	0	1	0			0		0	0
	0	0	0	0			1	0	2	1			0		0	0
	0	0	0	0			1	0	2	2			0		0	0
	0	0	0	0			2	1	0	0			0		0	0
	0	0	0	0			0	1	0	0			1		0	0
	0	0	0	0			0	0	0	0			1		0	0
	0	0	0	0			0	0	0	0			1		0	0
	0	0	0	0			0	0	0	1			2		0	0
	0	0	0	0			0	1	0	1			0		0	0
	0	0	0	0			0	1	0	4			0		0	0
	0	1	1	0			0	1	0	0			0		0	0
	0	1	0	0			0		0	0			0		0	1
	0	1	0	0			0		0	0			0		0	1
	0	2	1	0			0		0	0			0		0	3
	1	0	0	0			0		0	1			0		1	0
	1	0	0	0			1		0	2			0		1	0
	2	0	0	0			1		0	0			0		1	0
	0	0	0	0			2		0	0			0		1	0
	0	0	0	0			0		0	0			0		0	0
	0	0	1	1			0		1	0			0		0	0
	0	0	0	0			0		2	0			0		0	0
	0	0	0	0			0		0	0			0		0	0
	0	1	0	0			0		0	0			3		0	0
	0	1	1	0			0		0	0						0
	0	1		0			0		0	0
	0			0			0		0	0
	0			0			0		0	0
	3			0			0		0	0
				0			2		0	0
				0					1	1
				0					2

## Sheet: Figure 4D
Resection assays
	Repeat 1
Sample	DMSO	CPT	Induced RPA	Normalised
BLM+/+ + GFP + siCtrl	156	386	230	100
BLM-/- + GFP + siRMI1	138	312	174	75.7
BLM-/- + BLM/RMI1-WT + siRMI1	144	354	210	91.3
BLM-/- + BLM/RMI1-ΔRPA + siRMI1	143	369	226	98.3
	Repeat 2
Sample	DMSO	CPT	Induced RPA	Normalised
BLM+/+ + GFP + siCtrl	135	294	159	100
BLM-/- + GFP + siRMI1	142	255	113	71.1
BLM-/- + BLM/RMI1-WT + siRMI1	134	291	157	98.7
BLM-/- + BLM/RMI1-ΔRPA + siRMI1	135	283	148	93.1
	Repeat 3
Sample	DMSO	CPT	Induced RPA	Normalised
BLM+/+ + GFP + siCtrl	162	443	281	100
BLM-/- + GFP + siRMI1	141	354	213	75.8
BLM-/- + BLM/RMI1-WT + siRMI1	132	382	250	89
BLM-/- + BLM/RMI1-ΔRPA + siRMI1	134	372	238	84.7
	Repeat 4
Sample	DMSO	CPT	Induced RPA	Normalised
BLM+/+ + GFP + siCtrl	130	378	248	100
BLM-/- + GFP + siRMI1	126	267	141	56.9
BLM-/- + BLM/RMI1-WT + siRMI1	117	333	216	87.1
BLM-/- + BLM/RMI1-ΔRPA + siRMI1	131	378	247	99.6

## Sheet: Figure 5A
CldU/IdU
Cells:	BLM+/+	BLM-/-	BLM-/-	BLM-/-
siRNA:	siCtrl	siRMI1	siRMI1	siRMI1
Complemented with:	GFP	GFP	BLM/RMI1-WT	BLM/RMI1-ΔRPA
	0.712524	0	0.296272	0
	0.496922	0.161211	0.249924	0.196232
	0.203584	0.146364	0.428257	0.150026
	0.415242	0.273376	0	0.299678
	0	0	0.249977	0
	0.407412	0	0.715154	0
	0.415007	0	0.266628	0
	0.289522	0.187458	0.63231	0.174978
	0.366507	0.222089	0.305592	0.155592
	0.193472	0.322422	0.512558	0.250967
	0.818194	0	0	0.171388
	0.356933	0.55433	0.267139	0
	0.211521	0.237162	0	0
	0.569935	0	0	0
	0	0.0731254	0.313422	0.483669
	0	0.285605	0.196087	0
	0	0.121199	0.458208	0
	0.514252	0.270176	0.45271	0.125009
	0.668554	0	0.574279	0.255779
	0.51794	0	0.421268	0
	0.292573	0.155958	0	0
	0.294896	0	0.837506	0.210437
	0.345889	0.166694	0	0.355543
	0.154402	0.316535	0.61535	0
	0.642094	0.40605	0.326868	0
	0	0	0	0.087564
	0.558964	0.230059	0.952354	0.179466
	0	0.408065	0.559582	0.425401
	0.266628	0.272598	0.111075	0
	0.441473	0	0.380876	0
	0.249895	0.181762	0.266945	0.385246
	0.68334	0	0.366686	0.201658
	0.648114	0.230813	0.255701	0.438405
	0.559582	0.244354	0.651671	0.322301
	0.360302	0	0.362162	0.31695
	0.363582	0	0.333215	0.392895
	0	0	0.235	0.264102
	0.357158	0.25932	0.47993	0
	0.39095	0.345889	0	0.528474
	0.81936	0	0.583802	0.194867
	0.512674	0	0.277796	0.540453
	0.40605	0.424831	0.293996	0.456433
	0.45069	0.230813	0	0.281986
	0	0.349883	0.282598	0
	0	0.124771	0.333314	0.307432
	0.368417	0.409097	0.561385	0.25704
	0.502279	0.424987	0.301078	0.230797
	0	0.354683	0	0
	0	0	0.636388	0.260104
	0.51142	0	0	0
	0.359408	0	0.354683	0
	0.249977	0.357158	0.195049	0
	0	0	0.352895	0
	0.32359	0	0.256337	0.274619
	0.266628	0.296272	0.541168	0.5
	0.420419	0	0.499511	0.25
	0.518311	0.161211	0.379332	0
	0.282526	0.0986032	0.633822	0
	0.70718	0.266497	0.473668	0
	0.259997	0	0	0
	0.382036	0	0.641229	0.408661
	0.575513	0	0.270766	0.408168
	0.741081	0	0.319955	0
	0.372242	0.483669	0	0.234005
	0	0	0.569935	0.244473
	0	0	0.285333	0
	0.317902	0.423138	0.785789	0.222258
	0	0.181406	0.545196	0.416677
	0.249898	0	0	0.154975
	0.301704	0	0.400352	0
	0	0.376169	0.461512	0.170721
	0	0.241425	0.343126	0
	0.354626	0	0.381849	0.166309
	0.358714	0.217208	0.354885	0.32309
	0.471434	0	0.417271	0.216109
	0.500611	0.350644	0	0
	0.396906	0.242397	0.888979	0
	0.429267	0	0.5	0.274934
	0.690299	0.77785	0.538062	0.397539
	0.308423	0.392895	0.382325	0
	0.443204	0	0.363612	0.108473
	0.476487	0	0.699971	0
	0.324995	0.322301	0	0
	0.416919	0.243853	0	0.188893
	0.637115	0.102858	0.721029	0
	0	0.2579	0.317294	0
	0.557836	0	0	0
	0.257105	0	0.424329	0
	0.568308	0.228538	0.301759	0.305592
	0.268441	0	0	0.293996
	0.591231	0.371395	0	0
	0.523238	0.238069	0.388269	0.379699
	0.736834	0.249898	0.325194	0
	0	0	0.610159	0.138841
	0.467946	0	0.440424	0
	0	0	0.712191	0
	0.277366	0.258022	0.799437	0.200012
	0.346344	0.380625	0	0.785191
	0.551583	0	0	0.323552
	0	0.236099	0.365899	0

## Sheet: Figure 5B
Colony survival	BLM+/+ + GFP + siCtrl	BLM+/+ + GFP + siCtrl	BLM+/+ + GFP + siCtrl	BLM-/- + GFP + siRMI1	BLM-/- + GFP + siRMI1	BLM-/- + GFP + siRMI1	BLM-/- + BLM/RMI1-WT + siRMI1	BLM-/- + BLM/RMI1-WT + siRMI1	BLM-/- + BLM/RMI1-WT + siRMI1	BLM-/- + BLM/RMI1-ΔRPA + siRMI1	BLM-/- + BLM/RMI1-ΔRPA + siRMI1	BLM-/- + BLM/RMI1-ΔRPA + siRMI1
HU (uM)	Repeat 1	Repeat 2	Repeat 3	Repeat 1	Repeat 2	Repeat 3	Repeat 1	Repeat 2	Repeat 3	Repeat 1	Repeat 2	Repeat 3
0	100	100	100	100	100	100	100	100	100	100	100	100
250	90.367	91.9424	90.1923	73.3051	74.5763	73.913	87.3134	86.7896	88.4615	74.2251	69.7708	77.5801
500	62.6147	61.223	60.7692	46.6102	40.8898	39.7101	65.0498	60.6759	61.5385	51.7129	50.2149	46.3227
1000	36.8693	32.4101	35.8173	30.7203	22.0339	24.058	41.2935	33.679	34.6154	33.7276	23.9255	27.9953

## Sheet: Figure 5D
GFP-BLM Foci
Repeat 1					Repeat 2					Repeat 3
-HU		+HU			-HU		+HU			-HU		+HU
GFP-BLM-WT	GFP-BLM-ΔRPA	GFP-BLM-WT	GFP-BLM-ΔRPA		GFP-BLM-WT	GFP-BLM-ΔRPA	GFP-BLM-WT	GFP-BLM-ΔRPA		GFP-BLM-WT	GFP-BLM-ΔRPA	GFP-BLM-WT	GFP-BLM-ΔRPA
3	2	8	9		5	6	24	3		1	1	27	7
1	0	4	4		1	0	17	4		0	0	7	1
2	0	25	17		2	1	4	2		1	1	8	1
2	0	12	15		1	1	10	9		1	1	9	9
2	2	12	9		2	7	27	8		1	1	16	1
2	0	5	10		4	3	18	16		0	1	10	2
3	0	4	1		1	2	18	9		0	0	35	1
5	1	8	5		0	1	28	6		1	2	22	4
3	0	11	7		1	0	14	7		0	1	28	8
1	1	17	9		2	1	11	5		1	0	12	8
3	0	8	2		0	1	16	10		1	1	12	2
3	0	27	3		0	3	14	2		1	1	5	9
5	0	21	7		1	1	18	5		1	1	13	5
3	1	6	12		3	1	23	12		0	1	13	12
1	1	7	2		0	1	23	3		2	1	21	6
1	0	18	9		1	1	23	10		0	1	12	8
1	1	14	7		0	1	17	4		1	2	18	2
1	0	15	4		1	1	30	3		2	0	13	7
1	3	7	10		1	1	41	19		1	1	43	3
1	3	13	7		2	0	30	11		1	0	15	9
3	0	19	20		1	1	9	11		1	1	14	11
6	3	28	9		0	1	11	13		1	0	18	25
3	5	18	4		1	5	14	11		0	1	28	3
4	1	16	3		1	6	11	14		1	4	21	6
5	3	20	6		4	1	15	8		2	3	25	6
2	4	24	1		1	1	20	11		3	2	50	3
5	1	31	8		2	1	13	12		0	1	27	8
0	3	21	8		1	0	16	9		4	1	22	5
1	1	40	3		1	1	21	16		3	0	31	10
1	3	21	0		1	3	13	8		1	0	9	13
1	2	34	12		0	3	11	20		1	0	25	5
1	1	17	1		3	1	7	5		2	1	15	5
1	5	20	9		1	3	10	8		2	1	18	8
2	1	30	8		0	4	30	10		3	1	25	2
1	1	22	7		3	1	21	9		2	1	12	3
1	1	15	5		0	1	12	21		1	1	20	4
2	1	25	6		1	7	29	3		1	1	22	21
0	1	20	9		1	2	17	6		1	2	17	3
1	0	32	1		1	1	25	15		1	2	13	7
2	1	17	10		1	0	12	1		1	1	10	10
1	4	18	10		0	3	16	11		1	1	13	5
2	5	26	17		1	1	28	7		1	1	15	3
4	2	15	7		3	1	10	1		1	1	18	5
1	4	7	2		2	1	9	17		1	0	3	8
1	6	13	10		3	1	9	4		1	1	15	6
1	3	7	5		1	1	2	5		1	3	9	1
0	1	7	5		1	1	8	6		1	3	5	13
3	1	7	9		1	1	21	15		1	1	19	7
1	1	9	3		3	0	9	7		2	0	16	5
2	3	18	3		1	0	17	5		1	1	21	13
	3	10	4		1	1	29	7		0	1	16	8
	1	22	2		1	0	43	9		2	1	13	6
	1	33	5		1	1	33	11		1	3	25	14
	1	27	3		1	2	22	13		5	1	33	15
	7	9	8		1	1	20			0	0	13	16
	1	17	6		3	1	12			1	4	10	4
	4		4		0	1				1	2	9	6
	1		0		1					1	2	10	7
					1					4	0	9	5
					7					1	2	13	7
					2					1	1	16
											0	16
											1
											1

## Sheet: S3A
SCEs
BLM+/+	BLM-/- cl. 1	BLM-/- cl. 2	BLM-/- cl. 3
5	52	57	54
5	49	55	65
8	53	52	45
5	65	55	47
9	38	59	54
9	46	50	53
7	46	49	45
5	49	52	50
9	44	46	58
5	47	55	58

[truncated: 8 more sheets: S3B, S3C, S3D, S3F, S3H, S4, S5A, S5B]
